# Supplementary material for: Diacetatobis(propane-1,3-diamine)nickel(II) dihydrate
Source: Acta Crystallogr Sect E Struct Rep Online. 2010 Mar 24;66(Pt 4):m436–7. doi: 10.1107/S1600536810010172 (PMC2984075; doi:10.1107/S1600536810010172)
Supplement: Supplementary file 1 [file e-66-0m436-sup1.cif]

##############################################################################
###                                                                        ###
###        Electronic paper (Acta Crystallographica Section E)             ###
###                                                                        ###
##############################################################################
#                                                                            #
# This CIF contains the data in a paper accepted for publication in Acta     #
# Crystallographica Section E. It conforms to the requirements of Notes      #
# for Authors for Section E, and has been peer reviewed under the auspices   #
# of the IUCr Commission on Journals.                                        #
#                                                                            #
# Full details of the Crystallographic Information File format               #
# are given in the paper "The Crystallographic Information File (CIF):       #
# a New Standard Archive File for Crystallography" by S. R. Hall, F. H.      #
# Allen and I. D. Brown [Acta Cryst. (1991), A47, 655-685].                  #
#                                                                            #
# The current version of the core CIF dictionary is obtainable from          #
# ftp://ftp.iucr.org/pub/cif_core.dic. The current version number is 2.4.    #
#                                                                            #
# Software is freely available for graphical display of the structure(s) in  #
# this CIF.  For information consult the CIF home page http://www.iucr.org/  #
# cif/home.html                                                              #
#                                                                            #
# This file may be used for bona fide research purposes within the           #
# scientific community so long as proper attribution is given to the journal # 
# article from which it was obtained.                                        #
#                                                                            #
##############################################################################
                                             
data_global
_audit_creation_method     SHELXL-97
_journal_date_recd_electronic     2010-03-12
_journal_date_accepted     2010-03-18
_journal_name_full     'Acta Crystallographica, Section E'
_journal_year     2010
_journal_volume     66
_journal_issue      4
_journal_page_first     m436
_journal_page_last     m437
_journal_paper_category     QM
_journal_coeditor_code     SI2249
_publ_contact_author
;
'Khan, Islam Ullah'
Materials Chemistry Laboratry
Department of Chemistry
GC University
Lahore-54000
Pakistan
;
_publ_contact_author_email     'onurs@omu.edu.tr, iuklodhi@yahoo.com'
_publ_section_title
;
Diacetatobis(propane-1,3-diamine)nickel(II) dihydrate
;
loop_
    _publ_author_name
    _publ_author_address
    'Khan, Islam Ullah'
;
Materials Chemistry Laboratry
Department of Chemistry
GC University
Lahore 54000
Pakistan
;
    'Ejaz'
;
Materials Chemistry Laboratry
Department of Chemistry
GC University
Lahore 54000
Pakistan
;
    '\;Sahin, Onur'
;
Department of Physics
Ondokuz May\?is University
TR-55139 Samsun
Turkey
;
    'B\"uy\"ukg\"ung\"or, Orhan'
;
Department of Physics
Ondokuz May\?is University
TR-55139 Samsun
Turkey
;
_publ_section_synopsis     .
data_I
_chemical_name_systematic
;
Diacetatobis(propane-1,3-diamine)nickel(II) dihydrate
;
_chemical_name_common     ?
_chemical_formula_moiety     'C10 H26 N4 Ni O4, 2(H2 O)'
_chemical_formula_sum     'C10 H30 N4 Ni O6'
_chemical_formula_iupac     '[Ni (C2 H3 O2)2 (C3 H10 N2)2] , 2H2 O'
_chemical_formula_weight     361.09
_chemical_melting_point     ?
_symmetry_cell_setting     'triclinic'
_symmetry_space_group_name_H-M     'P -1'
_symmetry_space_group_name_Hall     '-P 1'
loop_
    _symmetry_equiv_pos_as_xyz
    'x, y, z'
    '-x, -y, -z'
_cell_length_a     6.6268(3)
_cell_length_b     7.8164(3)
_cell_length_c     8.9123(4)
_cell_angle_alpha     73.933(2)
_cell_angle_beta     80.797(3)
_cell_angle_gamma     75.323(2)
_cell_volume     427.12(3)
_cell_formula_units_Z     1
_cell_measurement_reflns_used     5325
_cell_measurement_theta_min     2.78
_cell_measurement_theta_max     28.25
_cell_measurement_temperature     296
_exptl_crystal_description     Blocks
_exptl_crystal_colour     Blue
_exptl_crystal_size_max     0.32
_exptl_crystal_size_mid     0.182
_exptl_crystal_size_min     0.132
_exptl_crystal_density_diffrn     1.404
_exptl_crystal_density_meas     ?
_exptl_crystal_density_method     'not measured'
_exptl_crystal_F_000     194
_exptl_absorpt_coefficient_mu     1.165
_exptl_absorpt_correction_type     multi-scan
_exptl_absorpt_process_details     '(SADABS; Bruker, 2009)'
_exptl_absorpt_correction_T_min     0.775
_exptl_absorpt_correction_T_max     0.857
_exptl_special_details
;
;
_diffrn_ambient_temperature     296
_diffrn_radiation_type     MoK\a
_diffrn_radiation_wavelength     0.71073
_diffrn_radiation_source     'fine-focus sealed tube'
_diffrn_radiation_monochromator     graphite
_diffrn_measurement_device_type     'Bruker Kappa APEXII CCD area-detector'
_diffrn_measurement_method     'phi and omega scans'
_diffrn_detector_area_resol_mean     ?
_diffrn_reflns_number     7230
_diffrn_reflns_av_R_equivalents     0.0248
_diffrn_reflns_av_sigmaI/netI     0.0235
_diffrn_reflns_theta_min     2.39
_diffrn_reflns_theta_max     28.26
_diffrn_reflns_theta_full     28.26
_diffrn_measured_fraction_theta_max     0.983
_diffrn_measured_fraction_theta_full     0.983
_diffrn_reflns_limit_h_min     -6
_diffrn_reflns_limit_h_max     8
_diffrn_reflns_limit_k_min     -10
_diffrn_reflns_limit_k_max     10
_diffrn_reflns_limit_l_min     -11
_diffrn_reflns_limit_l_max     11
_diffrn_standards_number     ?
_diffrn_standards_interval_count     ?
_diffrn_standards_interval_time     ?
_diffrn_standards_decay_%     ?
_refine_special_details
;
Refinement of <i>F</i>^2^ against ALL reflections. The weighted <i>R</i>-factor
wR and goodness of fit <i>S</i> are based on <i>F</i>^2^, conventional
<i>R</i>-factors <i>R</i> are based on <i>F</i>, with <i>F</i> set to zero for
negative <i>F</i>^2^. The threshold expression of <i>F</i>^2^ >
\s(<i>F</i>^2^) is used only for calculating <i>R</i>-factors(gt) etc. and is
not relevant to the choice of reflections for refinement. <i>R</i>-factors
based on <i>F</i>^2^ are statistically about twice as large as those based on
<i>F</i>, and <i>R</i>- factors based on ALL data will be even larger.
;
_reflns_number_total     2078
_reflns_number_gt     2021
_reflns_threshold_expression     I>2\s(I)
_refine_ls_structure_factor_coef     Fsqd
_refine_ls_matrix_type     full
_refine_ls_R_factor_all     0.0299
_refine_ls_R_factor_gt     0.0239
_refine_ls_wR_factor_gt     0.0748
_refine_ls_wR_factor_ref     0.0944
_refine_ls_goodness_of_fit_ref     1.023
_refine_ls_restrained_S_all     1.025
_refine_ls_number_reflns     2078
_refine_ls_number_parameters     122
_refine_ls_number_restraints     3
_refine_ls_hydrogen_treatment     mixed
_refine_ls_weighting_scheme     calc
_refine_ls_weighting_details
                 'calc w=1/[\s^2^(Fo^2^)+(0.0798P)^2^] where P=(Fo^2^+2Fc^2^)/3'
_atom_sites_solution_hydrogens     geom
_atom_sites_solution_primary     direct
_atom_sites_solution_secondary     difmap
_refine_ls_shift/su_max     0.000
_refine_ls_shift/su_mean     0.000
_refine_diff_density_max     0.533
_refine_diff_density_min     -0.582
_refine_ls_extinction_method     none
_refine_ls_extinction_coef     ?
loop_
    _atom_type_symbol
    _atom_type_description
    _atom_type_scat_dispersion_real
    _atom_type_scat_dispersion_imag
    _atom_type_scat_source
    'C' 'C' 0.0033 0.0016
                         'International Tables Vol C Tables 4.2.6.8 and 6.1.1.4'
    'H' 'H' 0.0000 0.0000
                         'International Tables Vol C Tables 4.2.6.8 and 6.1.1.4'
    'N' 'N' 0.0061 0.0033
                         'International Tables Vol C Tables 4.2.6.8 and 6.1.1.4'
    'O' 'O' 0.0106 0.0060
                         'International Tables Vol C Tables 4.2.6.8 and 6.1.1.4'
    'Ni' 'Ni' 0.3393 1.1124
                         'International Tables Vol C Tables 4.2.6.8 and 6.1.1.4'
_computing_data_collection     'APEX2 (Bruker, 2009)'
_computing_cell_refinement     'SAINT (Bruker, 2009)'
_computing_data_reduction     'SAINT (Bruker, 2009)'
_computing_structure_solution     'SHELXS97 (Sheldrick, 2008)'
_computing_structure_refinement     'SHELXL97 (Sheldrick, 2008)'
_computing_molecular_graphics     'ORTEP-3 for Windows (Farrugia, 1997)'
_computing_publication_material     'WinGX (Farrugia, 1999)'
loop_
    _atom_site_type_symbol
    _atom_site_label
    _atom_site_fract_x
    _atom_site_fract_y
    _atom_site_fract_z
    _atom_site_U_iso_or_equiv
    _atom_site_adp_type
    _atom_site_calc_flag
    _atom_site_refinement_flags
    _atom_site_occupancy
    _atom_site_disorder_assembly
    _atom_site_disorder_group
    C C1 -0.1844(3) 0.7809(3) 0.3153(2) 0.0399(4) Uani d . 1 . .
    H H1A -0.2579 0.6840 0.3658 0.048 Uiso calc R 1 . .
    H H1B -0.2714 0.8939 0.3353 0.048 Uiso calc R 1 . .
    C C2 0.0196(3) 0.7404(3) 0.3857(2) 0.0435(4) Uani d . 1 . .
    H H2A 0.1101 0.6333 0.3572 0.052 Uiso calc R 1 . .
    H H2B -0.0085 0.7106 0.4991 0.052 Uiso calc R 1 . .
    C C3 0.1366(3) 0.8935(3) 0.3368(2) 0.0407(4) Uani d . 1 . .
    H H3A 0.0437 1.0038 0.3579 0.049 Uiso calc R 1 . .
    H H3B 0.2537 0.8620 0.3995 0.049 Uiso calc R 1 . .
    C C4 0.3734(2) 0.7432(2) -0.14011(19) 0.0288(3) Uani d . 1 . .
    C C5 0.4393(3) 0.6191(3) -0.2513(3) 0.0509(5) Uani d . 1 . .
    H H5A 0.5557 0.6526 -0.3227 0.076 Uiso calc R 1 . .
    H H5B 0.3242 0.6311 -0.3094 0.076 Uiso calc R 1 . .
    H H5C 0.4798 0.4948 -0.1924 0.076 Uiso calc R 1 . .
    N N1 -0.1533(2) 0.7972(2) 0.14486(17) 0.0314(3) Uani d . 1 . .
    H H1 -0.274(4) 0.816(3) 0.110(3) 0.047(6) Uiso d . 1 . .
    H H2 -0.073(4) 0.700(4) 0.135(3) 0.047(6) Uiso d . 1 . .
    N N2 0.2158(2) 0.9299(2) 0.16906(17) 0.0309(3) Uani d . 1 . .
    H H3 0.293(3) 0.835(3) 0.152(2) 0.036(5) Uiso d . 1 . .
    H H4 0.293(3) 1.004(3) 0.145(3) 0.038(6) Uiso d . 1 . .
    O O1 0.17922(17) 0.79863(15) -0.11179(14) 0.0319(3) Uani d . 1 . .
    O O2 0.5114(2) 0.7828(2) -0.08414(19) 0.0492(4) Uani d . 1 . .
    O O1W 0.0788(2) 0.3937(2) 0.1862(2) 0.0462(3) Uani d D 1 . .
    H H1W 0.189(3) 0.364(4) 0.144(3) 0.067(8) Uiso d D 1 . .
    H H2W 0.001(3) 0.339(3) 0.173(3) 0.052(7) Uiso d D 1 . .
    Ni Ni1 0.0000 1.0000 0.0000 0.02287(12) Uani d S 1 . .
loop_
    _atom_site_aniso_label
    _atom_site_aniso_U_11
    _atom_site_aniso_U_22
    _atom_site_aniso_U_33
    _atom_site_aniso_U_12
    _atom_site_aniso_U_13
    _atom_site_aniso_U_23
    C1 0.0449(9) 0.0370(8) 0.0357(9) -0.0139(7) 0.0100(7) -0.0089(7)
    C2 0.0616(12) 0.0382(9) 0.0291(8) -0.0117(8) -0.0034(8) -0.0055(7)
    C3 0.0528(10) 0.0434(9) 0.0297(8) -0.0125(8) -0.0085(7) -0.0110(7)
    C4 0.0239(7) 0.0277(7) 0.0356(8) -0.0050(5) 0.0005(6) -0.0117(6)
    C5 0.0316(9) 0.0667(13) 0.0661(13) -0.0010(8) -0.0004(8) -0.0463(11)
    N1 0.0296(7) 0.0305(7) 0.0354(7) -0.0107(6) 0.0009(5) -0.0087(5)
    N2 0.0276(6) 0.0339(7) 0.0330(7) -0.0053(6) -0.0044(5) -0.0118(6)
    O1 0.0227(5) 0.0329(6) 0.0449(7) -0.0050(4) 0.0010(4) -0.0206(5)
    O2 0.0255(6) 0.0670(9) 0.0704(10) -0.0107(6) 0.0005(5) -0.0441(8)
    O1W 0.0329(7) 0.0489(8) 0.0668(9) -0.0088(6) -0.0035(6) -0.0316(7)
    Ni1 0.01974(16) 0.02373(17) 0.02636(18) -0.00491(10) 0.00030(10)
                                                                    -0.00948(11)
_geom_special_details
;
All esds (except the esd in the dihedral angle between two l.s. planes) are
estimated using the full covariance matrix. The cell esds are taken into
account individually in the estimation of esds in distances, angles and
torsion angles; correlations between esds in cell parameters are only used
when they are defined by crystal symmetry. An approximate (isotropic)
treatment of cell esds is used for estimating esds involving l.s. planes.
;
loop_
    _geom_bond_atom_site_label_1
    _geom_bond_atom_site_label_2
    _geom_bond_site_symmetry_2
    _geom_bond_distance
    _geom_bond_publ_flag
    C1 N1 . 1.473(2) ?
    C1 C2 . 1.506(3) ?
    C1 H1A . 0.9700 ?
    C1 H1B . 0.9700 ?
    C2 C3 . 1.515(3) ?
    C2 H2A . 0.9700 ?
    C2 H2B . 0.9700 ?
    C3 N2 . 1.477(2) ?
    C3 H3A . 0.9700 ?
    C3 H3B . 0.9700 ?
    C4 O2 . 1.2473(19) ?
    C4 O1 . 1.2572(17) ?
    C4 C5 . 1.515(2) ?
    C5 H5A . 0.9600 ?
    C5 H5B . 0.9600 ?
    C5 H5C . 0.9600 ?
    N1 Ni1 . 2.1152(13) Y
    N1 H1 . 0.87(3) ?
    N1 H2 . 0.82(3) ?
    N2 Ni1 . 2.1095(14) Y
    N2 H3 . 0.82(2) ?
    N2 H4 . 0.83(2) ?
    O1 Ni1 . 2.1031(10) Y
    O1W H1W . 0.777(16) ?
    O1W H2W . 0.789(15) ?
    Ni1 O1 2_575 2.1031(10) ?
    Ni1 N2 2_575 2.1095(14) ?
    Ni1 N1 2_575 2.1152(13) ?
loop_
    _geom_angle_atom_site_label_1
    _geom_angle_atom_site_label_2
    _geom_angle_atom_site_label_3
    _geom_angle_site_symmetry_1
    _geom_angle_site_symmetry_3
    _geom_angle
    _geom_angle_publ_flag
    N1 C1 C2 . . 112.28(14) ?
    N1 C1 H1A . . 109.1 ?
    C2 C1 H1A . . 109.1 ?
    N1 C1 H1B . . 109.1 ?
    C2 C1 H1B . . 109.1 ?
    H1A C1 H1B . . 107.9 ?
    C1 C2 C3 . . 115.24(16) ?
    C1 C2 H2A . . 108.5 ?
    C3 C2 H2A . . 108.5 ?
    C1 C2 H2B . . 108.5 ?
    C3 C2 H2B . . 108.5 ?
    H2A C2 H2B . . 107.5 ?
    N2 C3 C2 . . 112.68(15) ?
    N2 C3 H3A . . 109.1 ?
    C2 C3 H3A . . 109.1 ?
    N2 C3 H3B . . 109.1 ?
    C2 C3 H3B . . 109.1 ?
    H3A C3 H3B . . 107.8 ?
    O2 C4 O1 . . 125.10(14) ?
    O2 C4 C5 . . 118.96(15) ?
    O1 C4 C5 . . 115.95(14) ?
    C4 C5 H5A . . 109.5 ?
    C4 C5 H5B . . 109.5 ?
    H5A C5 H5B . . 109.5 ?
    C4 C5 H5C . . 109.5 ?
    H5A C5 H5C . . 109.5 ?
    H5B C5 H5C . . 109.5 ?
    C1 N1 Ni1 . . 118.49(10) ?
    C1 N1 H1 . . 109.3(15) ?
    Ni1 N1 H1 . . 106.9(16) ?
    C1 N1 H2 . . 104.5(16) ?
    Ni1 N1 H2 . . 103.9(16) ?
    H1 N1 H2 . . 114(2) ?
    C3 N2 Ni1 . . 118.74(11) ?
    C3 N2 H3 . . 108.3(15) ?
    Ni1 N2 H3 . . 102.3(15) ?
    C3 N2 H4 . . 112.4(15) ?
    Ni1 N2 H4 . . 109.5(16) ?
    H3 N2 H4 . . 104(2) ?
    C4 O1 Ni1 . . 132.72(10) ?
    H1W O1W H2W . . 110(2) ?
    O1 Ni1 O1 2_575 . 180.0 ?
    O1 Ni1 N2 2_575 2_575 91.58(5) ?
    O1 Ni1 N2 . 2_575 88.42(5) ?
    O1 Ni1 N2 2_575 . 88.42(5) ?
    O1 Ni1 N2 . . 91.58(5) ?
    N2 Ni1 N2 2_575 . 180.0 ?
    O1 Ni1 N1 2_575 2_575 87.27(5) ?
    O1 Ni1 N1 . 2_575 92.73(5) ?
    N2 Ni1 N1 2_575 2_575 88.43(6) ?
    N2 Ni1 N1 . 2_575 91.57(6) ?
    O1 Ni1 N1 2_575 . 92.73(5) ?
    O1 Ni1 N1 . . 87.27(5) ?
    N2 Ni1 N1 2_575 . 91.57(6) ?
    N2 Ni1 N1 . . 88.43(6) ?
    N1 Ni1 N1 2_575 . 180.0 ?
loop_
    _geom_torsion_atom_site_label_1
    _geom_torsion_atom_site_label_2
    _geom_torsion_atom_site_label_3
    _geom_torsion_atom_site_label_4
    _geom_torsion_site_symmetry_1
    _geom_torsion_site_symmetry_2
    _geom_torsion_site_symmetry_3
    _geom_torsion_site_symmetry_4
    _geom_torsion
    _geom_torsion_publ_flag
    N1 C1 C2 C3 . . . . 67.9(2) ?
    C1 C2 C3 N2 . . . . -67.2(2) ?
    C2 C1 N1 Ni1 . . . . -59.62(18) ?
    C2 C3 N2 Ni1 . . . . 58.12(19) ?
    O2 C4 O1 Ni1 . . . . 11.3(3) ?
    C5 C4 O1 Ni1 . . . . -168.72(14) ?
    C4 O1 Ni1 N2 . . . 2_575 141.34(15) ?
    C4 O1 Ni1 N2 . . . . -38.66(15) ?
    C4 O1 Ni1 N1 . . . 2_575 52.98(16) ?
    C4 O1 Ni1 N1 . . . . -127.02(16) ?
    C3 N2 Ni1 O1 . . . 2_575 51.20(13) ?
    C3 N2 Ni1 O1 . . . . -128.80(13) ?
    C3 N2 Ni1 N1 . . . 2_575 138.42(13) ?
    C3 N2 Ni1 N1 . . . . -41.58(13) ?
    C1 N1 Ni1 O1 . . . 2_575 -46.03(14) ?
    C1 N1 Ni1 O1 . . . . 133.97(14) ?
    C1 N1 Ni1 N2 . . . 2_575 -137.69(14) ?
    C1 N1 Ni1 N2 . . . . 42.31(14) ?
loop_
    _geom_hbond_atom_site_label_D
    _geom_hbond_atom_site_label_H
    _geom_hbond_atom_site_label_A
    _geom_hbond_site_symmetry_A
    _geom_hbond_distance_DH
    _geom_hbond_distance_HA
    _geom_hbond_distance_DA
    _geom_hbond_angle_DHA
    N1 H2 O1W . 0.82(3) 2.30(3) 3.087(2) 160(2)
    N2 H3 O2 . 0.82(2) 2.43(2) 3.0218(19) 129.7(19)
    N1 H1 O2 1_455 0.87(3) 2.51(3) 3.290(2) 150(2)
    N2 H4 O2 2_675 0.83(2) 2.26(2) 3.092(2) 177(2)
    O1W H2W O1 2_565 0.789(15) 2.015(16) 2.7999(18) 173(2)
    O1W H1W O2 2_665 0.777(16) 2.096(18) 2.848(2) 163(3)
