# Supplementary material for: Diacetatobis(propane-1,3-diamine)nickel(II) dihydrate
Source: Acta Crystallogr Sect E Struct Rep Online. 2010 Mar 24;66(Pt 4):m436–7. doi: 10.1107/S1600536810010172 (PMC2984075; doi:10.1107/S1600536810010172)
Supplement: Supplementary file 2 [file e-66-0m436-Isup2.hkl]

#
# h,k,l, Fc-squared, Fo-squared, sigma(Fo-squared) and status flag
#
data_I
_shelx_title ' 122R_0m in P1'
_shelx_refln_list_code          4
_shelx_F_calc_maximum       59.08
_exptl_crystal_F_000       194.00
_reflns_d_resolution_high  0.7507
 
loop_
 _symmetry_equiv_pos_as_xyz
 'x, y, z'
 '-x, -y, -z'
 
_cell_length_a     6.6268
_cell_length_b     7.8164
_cell_length_c     8.9123
_cell_angle_alpha  73.933
_cell_angle_beta   80.797
_cell_angle_gamma  75.323
 
_shelx_F_squared_multiplier     1.000
 
loop_
 _refln_index_h
 _refln_index_k
 _refln_index_l
 _refln_F_squared_calc
 _refln_F_squared_meas
 _refln_F_squared_sigma
 _refln_observed_status
   2   0   0      668.21      730.82     20.50 o
   3   0   0       74.00       98.56      3.09 o
   4   0   0      261.45      237.58      7.04 o
   5   0   0      295.71      307.44      6.40 o
   6   0   0      253.15      256.15      7.84 o
   7   0   0       22.84       24.39      1.91 o
   8   0   0       25.09       21.32      1.93 o
  -8   1   0       37.99       35.77      2.36 o
  -7   1   0       50.40       48.75      2.53 o
  -6   1   0       89.50       88.31      3.35 o
  -5   1   0      307.74      287.94      8.42 o
  -4   1   0      463.53      481.95     26.94 o
  -3   1   0       81.03       57.30      1.22 o
  -2   1   0      147.81      152.49      2.51 o
  -1   1   0      576.74      579.54      6.22 o
   0   1   0     1504.15       -0.11      0.05 o
   2   1   0      261.72      264.06      5.07 o
   3   1   0       40.98       35.28      0.97 o
   4   1   0      226.46      219.15      6.42 o
   5   1   0      235.71      241.73      6.48 o
   6   1   0      426.63      433.76     12.57 o
   7   1   0       49.60       53.53      2.68 o
   8   1   0       67.09       65.32      3.21 o
  -7   2   0       61.48       62.52      2.85 o
  -6   2   0        9.00        6.13      0.96 o
  -5   2   0       57.93       64.02      1.51 o
  -4   2   0      126.04      133.42      2.46 o
  -3   2   0      721.36      777.17      8.81 o
  -2   2   0       12.65       16.73      0.53 o
  -1   2   0       51.84       60.58      0.75 o
   0   2   0      466.44      500.21      5.87 o
   1   2   0     1419.80     1621.44     29.41 o
   2   2   0     1412.71     1488.34     22.10 o
   3   2   0      886.89      937.16     14.12 o
   4   2   0      437.41      416.88      6.11 o
   5   2   0       80.91       81.59      1.48 o
   6   2   0       15.16       18.31      1.57 o
   7   2   0       47.10       55.94      2.77 o
   8   2   0        9.14        9.70      1.47 o
  -7   3   0       14.35       16.38      1.08 o
  -6   3   0       30.15       29.99      2.07 o
  -5   3   0       63.92       73.76      2.72 o
  -4   3   0      512.06      520.95      6.87 o
  -3   3   0     1083.70     1106.42     14.80 o
  -2   3   0      429.90      415.21      5.15 o
  -1   3   0      145.16      146.43      1.84 o
   0   3   0      118.81       97.32      1.31 o
   1   3   0      903.53      915.20      9.79 o
   2   3   0     1276.15     1340.99     16.50 o
   3   3   0      777.22      751.28      9.99 o
   4   3   0        8.59        8.46      0.54 o
   5   3   0      133.47      123.95      2.42 o
   6   3   0       14.22       12.25      0.79 o
   7   3   0       80.02       79.18      1.71 o
   8   3   0       27.38       28.61      2.29 o
  -6   4   0      118.50      116.70      2.94 o
  -5   4   0      121.66      118.15      2.32 o
  -4   4   0      150.23      150.72      2.45 o
  -3   4   0      124.13      122.09      1.72 o
  -2   4   0       88.42       88.64      1.51 o
  -1   4   0       25.90       24.08      0.61 o
   0   4   0      484.90      527.33      6.80 o
   1   4   0      520.14      520.52      6.40 o
   2   4   0      672.72      688.45      7.91 o
   3   4   0      323.28      371.41      5.13 o
   4   4   0      224.66      211.58      3.07 o
   5   4   0      286.47      282.27      4.54 o
   6   4   0      296.80      285.41      5.00 o
   7   4   0       29.38       27.96      1.02 o
   8   4   0       49.37       52.31      2.08 o
  -6   5   0       16.56       16.05      0.94 o
  -5   5   0       43.95       42.47      1.74 o
  -4   5   0       34.42       32.60      1.69 o
  -3   5   0        6.43        7.17      0.51 o
  -2   5   0      200.99      210.83      3.50 o
  -1   5   0      133.27      137.38      2.42 o
   0   5   0      843.10      850.36     10.89 o
   1   5   0      385.40      402.71      5.71 o
   2   5   0      208.83      227.20      2.99 o
   3   5   0        3.93        3.43      0.29 o
   4   5   0      146.75      156.57      2.33 o
   5   5   0       88.26       84.15      1.43 o
   6   5   0      297.44      287.80      5.11 o
   7   5   0       20.14       19.71      0.93 o
   8   5   0        2.98        2.52      0.65 o
  -5   6   0        7.35        8.24      0.95 o
  -4   6   0       84.03       85.56      4.47 o
  -3   6   0      106.13      103.66      3.27 o
  -2   6   0      131.61      129.91      2.70 o
  -1   6   0      116.69      120.14      2.09 o
   0   6   0        3.49        2.91      0.34 o
   1   6   0       52.92       53.80      1.46 o
   2   6   0       22.69       25.71      0.65 o
   3   6   0       34.25       33.43      0.82 o
   4   6   0       67.50       69.89      1.43 o
   5   6   0       79.20       77.48      1.54 o
   6   6   0       91.36       86.96      2.34 o
   7   6   0       83.62       76.74      4.00 o
  -4   7   0       18.48       18.81      1.30 o
  -3   7   0      217.99      219.00      7.75 o
  -2   7   0       68.49       71.60      1.73 o
  -1   7   0       77.77       78.46      1.77 o
   0   7   0        0.58        0.54      0.43 o
   1   7   0       49.04       43.68      1.50 o
   2   7   0      266.48      278.23      5.69 o
   3   7   0      290.83      293.13      4.47 o
   4   7   0       77.23       79.80      1.94 o
   5   7   0       48.38       49.89      1.67 o
   6   7   0        8.76        9.12      0.84 o
   7   7   0       46.91       47.60      5.95 o
  -3   8   0       70.14       67.93      2.76 o
  -2   8   0      118.22      112.66      3.65 o
  -1   8   0       30.39       32.23      1.87 o
   0   8   0       59.26       52.66      1.80 o
   1   8   0       41.17       43.57      1.61 o
   2   8   0      109.95      103.20      2.69 o
   3   8   0      147.45      153.48      3.57 o
   4   8   0       15.82       15.10      0.77 o
   5   8   0       15.93       18.90      1.27 o
   6   8   0       12.07       10.28      1.07 o
  -1   9   0       27.13       27.55      1.86 o
   0   9   0       34.56       32.72      2.35 o
   1   9   0       39.06       40.02      1.68 o
   2   9   0        9.53       10.49      1.00 o
   3   9   0       21.24       20.24      1.24 o
   4   9   0       33.51       31.42      2.12 o
   5   9   0       14.91       14.38      2.20 o
   2  10   0       10.47        8.69      1.45 o
  -4  -9   1       30.35       24.92      2.77 o
  -3  -9   1       42.24       41.66      1.77 o
  -2  -9   1        2.99        2.47      0.74 o
  -1  -9   1        6.03        8.25      0.96 o
   0  -9   1       38.06       34.48      1.93 o
   1  -9   1       28.12       32.24      2.00 o
  -6  -8   1        0.42        0.48      0.69 o
  -5  -8   1        9.31        8.96      0.97 o
  -4  -8   1       13.15       10.84      0.86 o
  -3  -8   1       76.51       72.79      2.61 o
  -2  -8   1       85.15       83.65      2.37 o
  -1  -8   1       31.43       31.98      1.42 o
   0  -8   1       50.51       55.82      1.96 o
   1  -8   1       29.51       30.15      1.86 o
   2  -8   1        8.11        8.86      1.47 o
   3  -8   1       18.35       17.95      2.48 o
  -7  -7   1       88.31      103.05      5.62 o
  -6  -7   1       21.37       23.79      1.27 o
  -5  -7   1       31.90       28.69      1.82 o
  -4  -7   1       39.11       41.05      1.09 o
  -3  -7   1      130.46      124.77      2.21 o
  -2  -7   1      196.51      195.52      4.23 o
  -1  -7   1      155.85      146.20      3.38 o
   0  -7   1        8.28        8.26      0.78 o
   1  -7   1       43.63       46.97      1.49 o
   2  -7   1        4.35        4.23      0.64 o
   3  -7   1       43.92       40.71      2.93 o
   4  -7   1       43.04       45.43      5.33 o
  -7  -6   1       65.15       64.66      2.97 o
  -6  -6   1       81.46       85.52      2.35 o
  -5  -6   1       12.65       12.13      0.85 o
  -4  -6   1       73.03       80.47      1.55 o
  -3  -6   1       70.85       70.28      1.76 o
  -2  -6   1      149.95      147.74      2.41 o
  -1  -6   1      189.09      168.26     10.06 o
   0  -6   1      174.34      170.42      3.82 o
   1  -6   1      167.77      172.66      3.35 o
   2  -6   1      253.42      255.77      5.64 o
   3  -6   1       70.38       69.02      2.34 o
   4  -6   1       72.10       74.97      4.70 o
   5  -6   1       29.02       33.91      2.12 o
  -8  -5   1       20.19       17.29      1.07 o
  -7  -5   1        7.55        7.71      0.67 o
  -6  -5   1      175.09      170.42      3.33 o
  -5  -5   1       70.73       73.58      1.56 o
  -4  -5   1      243.05      252.85      3.56 o
  -3  -5   1      118.30      132.36      2.02 o
  -2  -5   1       65.65       68.36      1.07 o
  -1  -5   1       41.38       36.31      0.78 o
   0  -5   1      358.88      377.34      5.40 o
   1  -5   1      230.61      229.33      3.75 o
   2  -5   1      308.93      327.18      5.20 o
   3  -5   1       28.92       29.54      0.97 o
   4  -5   1        1.64        0.89      0.56 o
   5  -5   1        8.40        8.50      0.86 o
   6  -5   1       37.08       40.21      2.09 o
  -8  -4   1       47.81       48.32      1.64 o
  -7  -4   1       86.57       84.06      1.94 o
  -6  -4   1       76.11       68.98      1.67 o
  -5  -4   1      264.09      272.26      4.28 o
  -4  -4   1       59.99       61.07      1.18 o
  -3  -4   1       87.68       97.07      1.57 o
  -2  -4   1        1.70        1.36      0.20 o
  -1  -4   1       19.69       20.05      0.47 o
   0  -4   1      171.99      159.13      1.95 o
   1  -4   1      250.67      266.75      3.58 o
   2  -4   1      439.86      429.90      5.57 o
   3  -4   1      132.36      133.64      2.14 o
   4  -4   1       18.21       16.96      0.91 o
   5  -4   1        3.29        3.43      0.60 o
   6  -4   1      114.05      118.61      3.03 o
  -8  -3   1       11.37       10.86      0.87 o
  -7  -3   1      158.15      152.58      2.91 o
  -6  -3   1       18.24       19.46      1.12 o
  -5  -3   1      112.00      110.21      2.41 o
  -4  -3   1       74.98       82.94      1.54 o
  -3  -3   1      509.45      500.70      6.79 o
  -2  -3   1     1468.42     1579.40     18.34 o
  -1  -3   1     1388.84     1421.43     16.54 o
   0  -3   1      120.83      113.49      1.48 o
   1  -3   1      563.75      563.65      6.54 o
   2  -3   1      205.44      210.77      2.75 o
   3  -3   1      670.16      727.88      8.98 o
   4  -3   1      144.78      146.19      2.16 o
   5  -3   1       39.82       39.63      1.57 o
   6  -3   1        4.06        3.60      0.47 o
   7  -3   1       33.79       35.81      2.83 o
  -7  -2   1      101.45       99.70      4.03 o
  -6  -2   1      263.55      247.37      5.13 o
  -5  -2   1       97.97       95.22      1.85 o
  -4  -2   1      224.13      208.79      4.23 o
  -3  -2   1     1044.32     1151.37     15.77 o
  -2  -2   1     1570.24     1650.80     19.57 o
   0  -2   1      664.89      673.24      7.27 o
   1  -2   1       38.71       36.86      0.84 o
   2  -2   1       19.63       19.30      0.41 o
   3  -2   1     1057.90     1063.63     13.59 o
   4  -2   1      658.67      702.52      9.32 o
   5  -2   1      246.02      239.37      3.66 o
   6  -2   1        4.40        4.79      0.57 o
   7  -2   1       36.76       39.70      2.17 o
  -8  -1   1       24.46       28.80      2.32 o
  -7  -1   1       13.40       15.20      1.62 o
  -5  -1   1      112.90      124.59      4.41 o
  -4  -1   1       41.57       43.18      1.26 o
  -3  -1   1       26.22       17.59      0.72 o
  -2  -1   1      325.31      360.64      4.99 o
  -1  -1   1       39.00       35.21      0.45 o
   0  -1   1      907.85      989.38     13.07 o
   1  -1   1      347.67      362.23      3.72 o
   2  -1   1     2002.84     2139.01     59.80 o
   3  -1   1      770.02      786.84     11.82 o
   4  -1   1      776.84      849.42     12.78 o
   5  -1   1      179.05      189.38      5.79 o
   6  -1   1       25.72       26.39      1.64 o
   7  -1   1       14.38       13.05      1.40 o
   8  -1   1       31.28       32.40      2.22 o
  -8   0   1        7.69        8.01      1.45 o
  -7   0   1        1.06        2.85      0.99 o
  -3   0   1       18.59       15.11      0.55 o
  -1   0   1        3.70        3.35      0.19 o
   0   0   1     3490.86       -0.04      0.02 o
   1   0   1      368.26      375.51      5.69 o
   2   0   1       31.86       37.71      0.79 o
   3   0   1        1.06        0.77      0.36 o
   4   0   1        3.23        2.42      0.60 o
   5   0   1       13.63       15.92      1.09 o
   6   0   1      172.14      162.94      5.33 o
   7   0   1       40.50       39.61      2.22 o
   8   0   1       91.14       95.26      3.96 o
  -8   1   1       22.95       20.72      1.95 o
  -7   1   1       91.70       89.15      3.67 o
  -4   1   1      298.58      316.12      8.39 o
  -3   1   1      228.68      223.90      4.65 o
  -2   1   1        9.37       12.25      0.43 o
   0   1   1      889.90      880.83     17.01 o
   2   1   1        1.50        2.02      0.13 o
   3   1   1       97.67       92.54      1.81 o
   4   1   1      503.15      469.44     13.07 o
   5   1   1      162.88      173.17      3.83 o
   6   1   1      415.41      419.02     14.27 o
   7   1   1      120.09      117.16      4.34 o
   8   1   1       55.12       48.97      2.73 o
  -7   2   1       58.63       56.16      2.77 o
  -5   2   1       32.74       33.98      1.47 o
  -4   2   1       54.07       38.95      0.91 o
  -3   2   1      502.38      526.84     11.03 o
  -2   2   1      643.91      703.51      8.71 o
   1   2   1      510.30      561.63      6.19 o
   2   2   1       89.64      100.57      1.10 o
   3   2   1      741.63      766.74     10.11 o
   4   2   1      585.74      570.44      9.09 o
   5   2   1      585.96      582.37     10.49 o
   6   2   1        0.87        1.60      0.47 o
   7   2   1       91.57       96.08      3.81 o
   8   2   1        3.34        2.46      1.04 o
  -7   3   1       12.27       12.95      1.45 o
  -6   3   1       95.51       91.90      2.17 o
  -5   3   1       29.34       28.95      0.95 o
  -4   3   1       99.72      102.04      1.92 o
  -3   3   1      346.61      320.00      5.96 o
  -2   3   1      421.96      450.12      6.16 o
  -1   3   1      708.66      763.38      9.02 o
   0   3   1       55.73       59.83      0.99 o
   1   3   1       67.03       80.23      1.04 o
   2   3   1      155.79      198.41      2.07 o
   3   3   1      372.95      390.98      5.59 o
   4   3   1      300.22      288.30      4.24 o
   5   3   1      518.41      521.37      7.51 o
   6   3   1       15.09       14.75      0.75 o
   7   3   1       15.21       15.80      1.00 o
   8   3   1       65.19       68.99      3.33 o
  -6   4   1       31.90       31.96      1.34 o
  -5   4   1      113.93      119.01      1.92 o
  -4   4   1       87.99       86.20      1.71 o
  -3   4   1        7.21        6.50      0.39 o
  -2   4   1       37.48       34.11      0.75 o
  -1   4   1        5.21        7.75      0.55 o
   0   4   1     1108.60     1154.49     13.13 o
   1   4   1      533.22      517.67      7.00 o
   2   4   1      732.37      722.19      9.23 o
   3   4   1       89.09       83.50      1.29 o
   4   4   1      288.51      307.91      4.89 o
   5   4   1       42.13       37.63      1.03 o
   6   4   1      163.21      166.06      2.79 o
   7   4   1        1.10        1.12      0.40 o
   8   4   1       34.35       34.98      1.30 o
  -6   5   1       34.00       38.02      1.93 o
  -5   5   1      124.26      122.68      3.83 o
  -4   5   1      376.70      376.55      6.02 o
  -3   5   1       34.01       32.53      0.90 o
  -2   5   1       72.85       65.85      1.29 o
  -1   5   1       72.47       72.37      1.36 o
   0   5   1     1053.20     1010.38     12.25 o
   1   5   1     1528.12     1584.53     21.38 o
   2   5   1      529.16      549.52      8.71 o
   3   5   1        3.68        3.80      0.28 o
   4   5   1        1.92        2.49      0.31 o
   5   5   1       14.33       15.53      0.64 o
   6   5   1      203.13      203.66      3.78 o
   7   5   1      101.60      100.65      2.23 o
   8   5   1       27.88       25.41      1.24 o
  -5   6   1       41.06       43.09      2.12 o
  -4   6   1       77.72       76.00      2.22 o
  -3   6   1      117.83      113.20      2.83 o
  -2   6   1        3.98        3.73      0.45 o
  -1   6   1      110.64      110.06      2.11 o
   0   6   1       50.01       60.93      1.45 o
   1   6   1      488.95      500.73      8.90 o
   2   6   1      261.92      280.32      4.15 o
   3   6   1       72.33       69.35      1.13 o
   4   6   1       52.66       50.69      1.22 o
   5   6   1      191.81      188.45      3.21 o
   6   6   1      164.62      165.96      4.54 o
   7   6   1      128.88      122.90      3.00 o
   8   6   1       22.92       24.12      1.64 o
  -4   7   1        3.58        4.49      1.58 o
  -3   7   1      131.49      133.46      3.35 o
  -2   7   1       83.78       86.40      2.11 o
  -1   7   1       50.24       50.91      1.66 o
   0   7   1       41.27       43.34      1.34 o
   1   7   1       21.74       24.26      1.50 o
   2   7   1      129.84      132.40      3.63 o
   3   7   1      221.80      221.94      4.15 o
   4   7   1       58.03       52.71      1.23 o
   5   7   1      101.35       96.89      2.03 o
   6   7   1        4.24        2.53      0.73 o
   7   7   1        8.32        9.23      0.91 o
  -3   8   1       66.70       68.80      2.76 o
  -2   8   1      164.78      157.56      4.61 o
  -1   8   1       13.20       13.06      1.11 o
   0   8   1        1.23        0.24      0.60 o
   1   8   1        2.56        3.46      0.75 o
   2   8   1       19.96       18.00      1.09 o
   3   8   1      157.88      161.02      3.70 o
   4   8   1       67.67       66.67      1.99 o
   5   8   1       26.63       28.13      2.56 o
   6   8   1       17.08       13.51      1.01 o
  -2   9   1       28.73       23.88      2.85 o
  -1   9   1       21.80       20.88      1.61 o
   0   9   1       15.56       18.38      1.33 o
   1   9   1       72.69       69.27      2.60 o
   2   9   1      111.53      113.87      3.02 o
   3   9   1       48.40       47.16      1.75 o
   4   9   1       75.38       81.12      3.85 o
   5   9   1       10.90        9.19      1.88 o
   1  10   1       43.03       42.10      1.90 o
   2  10   1       50.86       46.06      1.91 o
   3  10   1        2.30        1.91      0.77 o
  -3  -9   2       33.45       35.37      2.25 o
  -2  -9   2       14.40       14.21      1.58 o
  -1  -9   2        9.61       10.00      1.37 o
   0  -9   2       43.33       42.91      2.43 o
  -5  -8   2       28.06       27.79      1.71 o
  -4  -8   2       39.54       35.31      2.89 o
  -3  -8   2       69.31       67.81      2.87 o
  -2  -8   2       72.26       73.73      2.22 o
  -1  -8   2       37.51       37.17      1.57 o
   0  -8   2       28.45       30.78      1.47 o
   1  -8   2       49.03       50.22      5.01 o
   2  -8   2        7.98        8.42      1.88 o
  -6  -7   2        6.94        6.76      0.82 o
  -5  -7   2       17.55       15.75      1.03 o
  -4  -7   2       50.36       48.12      1.60 o
  -3  -7   2       34.67       31.72      1.01 o
  -2  -7   2       30.19       30.32      1.33 o
  -1  -7   2       53.24       52.71      1.73 o
   0  -7   2       16.26       16.07      1.03 o
   1  -7   2       33.58       33.96      1.43 o
   2  -7   2        8.24        8.18      1.14 o
   3  -7   2        7.46        8.06      1.76 o
   4  -7   2       56.80       66.74      8.72 o
  -7  -6   2        1.79        1.74      0.88 o
  -6  -6   2       47.67       49.08      1.76 o
  -5  -6   2       20.35       18.66      1.07 o
  -4  -6   2      138.46      134.40      2.73 o
  -3  -6   2       83.81       77.17      1.56 o
  -2  -6   2       83.07       83.45      1.58 o
  -1  -6   2      116.33      114.34      2.11 o
   0  -6   2      163.48      176.24      3.42 o
   1  -6   2       70.37       69.33      1.77 o
   2  -6   2       58.16       60.61      2.25 o
   3  -6   2        5.20        5.47      1.01 o
   4  -6   2       20.56       21.84      1.65 o
   5  -6   2       56.94       59.86      2.79 o
  -7  -5   2       17.97       19.90      1.16 o
  -6  -5   2       76.83       77.77      1.94 o
  -5  -5   2      138.16      136.26      2.77 o
  -4  -5   2      231.08      225.20      4.37 o
  -3  -5   2      365.73      384.78      7.02 o
  -2  -5   2      163.08      165.58      2.42 o
  -1  -5   2       22.04       24.13      0.61 o
   0  -5   2      189.61      199.17      3.27 o
   1  -5   2      122.99      134.86      2.39 o
   2  -5   2      203.61      206.60      5.42 o
   3  -5   2       46.86       50.19      1.72 o
   4  -5   2       17.51       16.35      1.08 o
   5  -5   2       27.09       27.22      1.74 o
   6  -5   2       68.56       65.31      2.74 o
  -8  -4   2       43.59       43.79      2.42 o
  -7  -4   2      118.32      123.70      2.62 o
  -6  -4   2        0.70        0.08      0.46 o
  -5  -4   2       39.10       42.53      1.51 o
  -4  -4   2       49.98       58.69      1.34 o
  -3  -4   2      236.70      234.72      4.40 o
  -2  -4   2      266.17      271.27      3.64 o
  -1  -4   2       35.66       32.48      0.70 o
   0  -4   2      226.26      213.43      2.86 o
   1  -4   2      606.62      596.87      8.28 o
   2  -4   2      514.98      498.36      8.82 o
   3  -4   2      273.04      285.61      5.07 o
   4  -4   2       38.91       40.83      1.30 o
   5  -4   2       10.71       12.61      0.88 o
   6  -4   2       67.41       68.63      2.56 o
  -8  -3   2       34.65       36.76      1.80 o
  -7  -3   2      131.85      134.57      3.18 o
  -6  -3   2       32.96       36.70      1.32 o
  -5  -3   2        3.44        3.07      0.37 o
  -4  -3   2       55.23       60.05      1.26 o
  -3  -3   2      316.10      327.12      4.73 o
  -2  -3   2      444.68      431.99      6.19 o
  -1  -3   2     1154.69     1156.03     14.47 o
   0  -3   2        1.33        1.36      0.18 o
   1  -3   2      501.94      505.00      6.45 o
   2  -3   2       36.06       39.03      0.98 o
   3  -3   2      134.38      133.39      2.34 o
   4  -3   2        3.86        3.99      0.55 o
   5  -3   2       27.15       27.11      1.01 o
   6  -3   2       26.48       31.27      1.26 o
   7  -3   2       77.52       81.81      3.85 o
  -7  -2   2      128.02      122.82      3.54 o
  -6  -2   2      269.05      266.39      5.60 o
  -5  -2   2       80.15       83.75      2.14 o
  -4  -2   2        7.24        7.47      0.64 o
  -3  -2   2      179.50      168.09      3.00 o
  -2  -2   2      135.18      138.69      1.87 o
  -1  -2   2      886.60      923.10     10.21 o
   0  -2   2      145.86      139.90      1.78 o
   1  -2   2        1.01        0.97      0.15 o
   2  -2   2      232.47      217.26      2.74 o
   3  -2   2      117.95      102.60      2.05 o
   4  -2   2      224.36      232.98      4.53 o
   5  -2   2      218.88      217.70      3.74 o
   6  -2   2       69.94       73.35      1.55 o
   7  -2   2       48.04       47.71      2.32 o
  -6  -1   2      238.02      241.73      8.44 o
  -5  -1   2      147.93      165.74      3.03 o
  -4  -1   2      233.46      239.07      4.73 o
  -3  -1   2       27.45       25.21      0.51 o
  -2  -1   2     1822.32     1873.05     28.07 o
  -1  -1   2      430.73      433.88      4.81 o
   1  -1   2      402.55      389.19      4.74 o
   2  -1   2     1605.12     1660.98     19.53 o
   3  -1   2      550.38      590.44      7.68 o
   4  -1   2      229.69      224.51      3.39 o
   5  -1   2      100.39      111.41      2.42 o
   6  -1   2       52.03       50.70      1.58 o
   7  -1   2       14.23       15.25      1.42 o
   8  -1   2       28.39       32.83      2.12 o
  -5   0   2      404.84      389.40     13.15 o
  -4   0   2      595.49      630.70     15.30 o
  -3   0   2      208.70      205.99      2.62 o
  -2   0   2      335.25      327.99      4.58 o
  -1   0   2       29.38       27.96      0.41 o
   0   0   2       89.95       80.64      1.03 o
   1   0   2      713.58      780.35      9.36 o
   2   0   2     1164.17     1302.93     15.82 o
   3   0   2     1016.01     1015.06     11.95 o
   4   0   2      248.51      269.71      4.25 o
   5   0   2        3.74        4.66      0.45 o
   6   0   2      188.46      179.71      5.72 o
   7   0   2       68.03       71.88      3.04 o
   8   0   2      163.27      154.38      5.45 o
  -5   1   2      141.07      142.60      3.66 o
  -4   1   2       53.59       49.79      1.28 o
  -3   1   2      272.57      295.76      4.20 o
  -2   1   2        1.66        2.44      0.18 o
  -1   1   2       57.27       51.17      0.73 o
   0   1   2      197.28      244.14      2.67 o
   1   1   2      486.04      525.60      5.34 o
   3   1   2     1204.58     1269.12     15.87 o
   4   1   2      334.16      312.28      5.72 o
   5   1   2        7.64        9.56      0.50 o
   6   1   2        9.73        8.20      1.09 o
   7   1   2      157.75      165.72      5.57 o
   8   1   2       41.63       45.25      2.58 o
  -6   2   2      110.54      106.89      2.89 o
  -5   2   2       68.96       72.62      1.52 o
  -4   2   2      138.36      134.98      2.20 o
  -3   2   2      639.59      614.94     12.06 o
  -2   2   2      790.10      894.26     11.07 o
   0   2   2      333.12      310.28      4.07 o
   1   2   2      139.26      149.46      1.91 o
   2   2   2       44.46       56.43      0.72 o
   3   2   2      655.71      660.08      6.81 o
   4   2   2       45.20       41.33      0.82 o
   5   2   2      397.84      380.98      7.02 o
   6   2   2        3.81        2.96      0.44 o
   7   2   2       85.68       89.61      3.59 o
   8   2   2       27.30       22.77      1.95 o
  -7   3   2       27.28       27.62      1.50 o
  -6   3   2      142.63      137.34      3.21 o
  -5   3   2      168.77      160.92      3.01 o
  -4   3   2       35.56       31.28      0.83 o
  -3   3   2       87.21       86.36      1.51 o
  -2   3   2      541.35      586.53      7.97 o
  -1   3   2     1119.24     1224.37     16.99 o
   0   3   2      884.24      978.56     12.71 o
   1   3   2      133.36      136.28      2.04 o
   2   3   2        6.65        9.19      0.28 o
   3   3   2      550.01      583.75      6.42 o
   4   3   2     1483.02     1494.52     18.90 o
   5   3   2      876.92      833.60     13.31 o
   6   3   2      288.88      276.09      4.74 o
   7   3   2        2.71        2.44      0.43 o
   8   3   2       29.96       31.77      2.24 o
  -6   4   2       17.26       16.59      1.43 o
  -5   4   2       62.64       62.72      1.58 o
  -4   4   2      126.48      118.75      2.72 o
  -3   4   2        1.33        1.11      0.26 o
  -2   4   2      623.47      650.73      8.88 o
  -1   4   2      255.72      278.48      3.97 o
   0   4   2     1664.19     1724.14     24.17 o
   1   4   2      198.25      199.93      2.69 o
   2   4   2      277.30      291.94      3.45 o
   3   4   2       99.81       83.66      1.25 o
   4   4   2      774.43      822.41     11.01 o
   5   4   2      161.49      152.83      2.55 o
   6   4   2      133.56      130.81      2.54 o
   7   4   2        1.03        0.59      0.38 o
   8   4   2       12.23       13.45      0.72 o
  -6   5   2       31.23       32.46      1.54 o
  -5   5   2       70.35       67.90      1.79 o
  -4   5   2      268.22      273.10      5.01 o
  -3   5   2      111.03      108.81      2.06 o
  -2   5   2       11.21       11.67      0.57 o
  -1   5   2      118.27      117.20      2.11 o
   0   5   2       41.06       39.38      0.91 o
   1   5   2      399.77      400.31      6.23 o
   2   5   2       86.84       80.60      1.31 o
   3   5   2        2.44        2.50      0.30 o
   4   5   2       42.18       40.15      1.22 o
   5   5   2       23.95       30.02      0.91 o
   6   5   2       77.16       75.14      2.09 o
   7   5   2       97.85       99.12      1.98 o
   8   5   2       89.55       83.01      2.35 o
  -5   6   2       54.57       51.83      1.85 o
  -4   6   2       30.37       30.75      1.38 o
  -3   6   2      158.39      157.79      3.21 o
  -2   6   2        3.57        3.14      0.43 o
  -1   6   2      100.54       98.69      1.94 o
   0   6   2      188.29      192.05      2.63 o
   1   6   2      449.75      464.48      6.25 o
   2   6   2      401.51      426.73      5.99 o
   3   6   2      152.92      152.18      2.60 o
   4   6   2       21.11       23.99      0.99 o
   5   6   2      114.94      117.59      2.20 o
   6   6   2       41.84       43.14      1.37 o
   7   6   2      108.20      108.68      2.46 o
   8   6   2       38.10       33.76      1.92 o
  -4   7   2       27.48       25.09      1.44 o
  -3   7   2       57.78       55.27      1.90 o
  -2   7   2      149.86      150.22      4.65 o
  -1   7   2      145.92      150.83      3.09 o
   0   7   2      395.85      387.93      6.83 o
   1   7   2      222.14      229.49      4.85 o
   2   7   2       34.64       34.80      1.39 o
   3   7   2       89.30       93.42      2.05 o
   4   7   2       12.33        9.20      0.87 o
   5   7   2      155.78      166.55     11.75 o
   6   7   2       54.19       53.51      1.80 o
   7   7   2       27.73       27.90      1.35 o
  -3   8   2        5.92        6.17      1.05 o
  -2   8   2       45.55       42.84      3.29 o
  -1   8   2       47.69       44.99      1.75 o
   0   8   2       48.61       53.03      1.82 o
   1   8   2       50.10       50.74      1.74 o
   2   8   2        6.59        7.15      0.79 o
   3   8   2       29.41       30.15      1.46 o
   4   8   2      168.04      168.51      3.84 o
   5   8   2       96.91       92.38      4.96 o
   6   8   2      109.73      112.45      8.96 o
   7   8   2        3.68        3.33      1.06 o
  -2   9   2       11.53       12.33      2.12 o
  -1   9   2       14.06       11.57      1.27 o
   0   9   2       26.57       30.31      2.16 o
   1   9   2       44.84       46.39      1.79 o
   2   9   2      112.29      109.31      2.93 o
   3   9   2       15.81       15.91      1.24 o
   4   9   2       53.48       53.52      1.86 o
   5   9   2       11.22       11.19      2.05 o
   6   9   2       10.62        8.78      1.91 o
   0  10   2        9.33        8.74      1.41 o
   1  10   2       46.07       45.85      1.93 o
   2  10   2       90.22       86.81      2.67 o
   3  10   2       33.73       36.04      2.64 o
   4  10   2        0.26        0.24      1.33 o
  -4  -8   3       11.06       13.56      2.07 o
  -3  -8   3        4.31        3.51      1.05 o
  -2  -8   3       33.79       28.81      3.26 o
  -1  -8   3       74.24       74.10      3.07 o
   0  -8   3       34.40       34.92      2.13 o
   1  -8   3       27.11       25.32      1.91 o
   2  -8   3        1.86        1.50      1.52 o
  -6  -7   3       40.11       37.88      1.94 o
  -5  -7   3       17.79       19.05      1.35 o
  -4  -7   3       38.79       40.30      2.26 o
  -3  -7   3       15.13       16.81      1.08 o
  -2  -7   3       33.95       31.97      1.89 o
  -1  -7   3      121.52      118.22      3.97 o
   0  -7   3      101.67      104.48      7.39 o
   1  -7   3       68.50       66.81      2.76 o
   2  -7   3       40.42       40.21      3.14 o
   3  -7   3       15.05       11.77      2.07 o
  -6  -6   3       19.54       20.93      1.91 o
  -5  -6   3       55.26       56.00      3.21 o
  -4  -6   3      148.68      151.48      3.34 o
  -3  -6   3      104.93      106.78      2.94 o
  -2  -6   3       17.83       17.85      0.83 o
  -1  -6   3       26.95       27.52      0.90 o
   0  -6   3      122.89      126.24      3.70 o
   1  -6   3       67.75       68.10      2.15 o
   2  -6   3       64.24       66.07      2.75 o
   3  -6   3       14.76       16.04      1.18 o
   4  -6   3       15.09       14.38      2.35 o
  -7  -5   3        3.86        2.94      0.90 o
  -6  -5   3        4.59        3.46      0.86 o
  -5  -5   3      171.67      174.43      7.04 o
  -4  -5   3      204.11      189.62      4.42 o
  -3  -5   3      123.56      124.79      2.72 o
  -2  -5   3       14.20       15.55      0.84 o
  -1  -5   3       29.98       25.37      1.22 o
   0  -5   3       57.24       56.35      1.58 o
   1  -5   3       85.14       85.83      2.40 o
   2  -5   3      125.89      121.47      3.09 o
   3  -5   3       60.00       60.66      2.58 o
   4  -5   3       40.61       42.25      1.91 o
   5  -5   3       21.86       23.64      1.65 o
  -7  -4   3       57.34       60.17      2.04 o
  -6  -4   3       11.32       10.08      0.84 o
  -5  -4   3       75.25       74.36      2.21 o
  -4  -4   3      225.29      229.29      4.40 o
  -3  -4   3      263.21      264.34      4.97 o
  -2  -4   3      265.59      295.49      4.27 o
  -1  -4   3      186.96      193.28      3.17 o
   0  -4   3       61.75       65.80      1.46 o
   1  -4   3      459.19      455.16      7.32 o
   2  -4   3      130.22      139.69      2.89 o
   3  -4   3      175.83      187.34      4.99 o
   4  -4   3       60.73       67.59      3.83 o
   5  -4   3       28.18       27.45      1.15 o
   6  -4   3        9.91       10.03      0.91 o
  -7  -3   3      123.17      126.25      3.15 o
  -6  -3   3       98.03      100.41      2.61 o
  -5  -3   3       35.94       35.30      1.35 o
  -4  -3   3       95.05      100.25      1.75 o
  -3  -3   3      601.53      650.94     10.09 o
  -2  -3   3      320.21      322.50      4.55 o
  -1  -3   3      900.00      942.50     11.93 o
   0  -3   3       48.96       45.39      0.93 o
   1  -3   3      166.94      185.04      3.16 o
   2  -3   3       73.97       75.31      1.72 o
   3  -3   3       78.86       82.18      1.65 o
   4  -3   3      129.83      135.22      2.73 o
   5  -3   3      149.24      151.93      3.58 o
   6  -3   3       56.74       59.55      1.61 o
   7  -3   3       48.07       47.77      3.31 o
  -8  -2   3       77.06       82.47      3.16 o
  -7  -2   3       45.48       46.81      1.54 o
  -6  -2   3       60.72       58.69      1.34 o
  -5  -2   3        2.92        3.21      0.36 o
  -4  -2   3        8.00        8.69      0.56 o
  -3  -2   3      117.78      111.63      1.99 o
  -2  -2   3      421.77      423.60      5.78 o
  -1  -2   3      190.27      182.79      2.33 o
   0  -2   3     1006.08     1040.10     14.01 o
   1  -2   3      176.83      153.82      2.13 o
   2  -2   3      477.89      456.33      7.06 o
   3  -2   3       75.54       73.94      1.45 o
   4  -2   3       92.02       93.57      1.98 o
   5  -2   3      288.47      308.71      6.49 o
   6  -2   3      130.01      141.97      4.58 o
   7  -2   3       48.38       52.97      1.65 o
  -8  -1   3       43.56       42.58      2.56 o
  -7  -1   3        4.53        5.73      0.57 o
  -6  -1   3       54.43       53.98      1.55 o
  -5  -1   3       67.25       69.95      1.61 o
  -4  -1   3      430.21      428.21      6.32 o
  -3  -1   3      234.19      246.62      3.65 o
  -2  -1   3     1312.79     1317.02     17.35 o
  -1  -1   3       74.42       69.09      0.92 o
   0  -1   3      689.27      706.12      8.55 o
   1  -1   3      494.32      488.58      5.97 o
   2  -1   3      149.38      148.01      2.12 o
   3  -1   3        0.83        0.82      0.18 o
   4  -1   3        0.96        0.97      0.22 o
   5  -1   3       27.51       30.00      1.05 o
   6  -1   3      231.95      237.77      5.20 o
   7  -1   3       24.25       22.75      1.64 o
  -7   0   3      117.42      117.31      4.35 o
  -6   0   3       42.41       46.10      1.36 o
  -5   0   3      249.21      232.80      4.90 o
  -4   0   3      265.74      290.86      4.39 o
  -3   0   3      468.08      478.84      5.79 o
  -2   0   3      186.25      198.25      2.99 o
  -1   0   3       95.40       93.72      1.17 o
   0   0   3        1.17        0.47      0.12 o
   1   0   3      678.64      729.45      8.80 o
   2   0   3     1249.49     1326.21     18.15 o
   3   0   3      285.94      284.65      3.88 o
   4   0   3      293.07      291.62      5.12 o
   5   0   3        5.08        5.50      0.36 o
   6   0   3      192.43      198.41      7.62 o
  -7   1   3       99.58       94.48      2.95 o
  -6   1   3       60.80       63.07      1.70 o
  -5   1   3       28.65       27.53      1.00 o
  -4   1   3       38.34       32.82      0.76 o
  -3   1   3      422.17      447.60      6.64 o
  -2   1   3      529.78      530.35      8.12 o
  -1   1   3     1936.91     2033.01     35.34 o
   0   1   3      418.20      427.70      4.62 o
   1   1   3     1816.62     1885.32     24.14 o
   2   1   3     2320.69     2356.86     39.74 o
   3   1   3     2006.80     2147.20     27.79 o
   4   1   3      101.51       95.31      1.44 o
   5   1   3       59.30       64.03      1.22 o
   6   1   3       12.37       11.37      0.81 o
   7   1   3      170.12      169.09      5.64 o
   8   1   3       45.42       39.75      2.39 o
  -7   2   3       59.69       57.37      4.34 o
  -6   2   3      204.34      199.66      4.37 o
  -5   2   3       81.29       80.13      2.03 o
  -4   2   3        6.40        6.40      0.37 o
  -3   2   3      335.10      317.65      4.91 o
  -2   2   3      328.94      347.84      5.44 o
  -1   2   3     1440.34     1509.59     20.89 o
   0   2   3       31.65       29.54      0.53 o
   1   2   3       20.45       21.20      0.48 o
   2   2   3       14.32       11.76      0.33 o
   3   2   3      749.00      775.47      9.23 o
   4   2   3       26.66       26.55      1.04 o
   5   2   3      135.19      133.46      2.18 o
   6   2   3       35.40       35.27      1.33 o
   7   2   3      106.94      107.00      4.00 o
   8   2   3      118.10      125.60      4.73 o
  -7   3   3       53.71       55.08      2.23 o
  -6   3   3       83.30       82.29      2.22 o
  -5   3   3      103.49      112.45      2.29 o
  -4   3   3       20.34       18.06      0.64 o
  -3   3   3       17.45       15.69      0.52 o
  -2   3   3      328.39      342.40      4.78 o
  -1   3   3       19.69       16.57      0.53 o
   0   3   3     1315.80     1398.43     18.03 o
   1   3   3       10.67        9.48      0.34 o
   2   3   3      464.67      504.72      5.33 o
   3   3   3      191.11      176.99      2.28 o
   4   3   3      520.79      558.07      7.50 o
   5   3   3       94.32       91.60      1.42 o
   6   3   3      191.41      198.63      3.54 o
   7   3   3       19.45       17.97      0.76 o
   8   3   3       14.10       13.91      1.01 o
  -6   4   3       68.65       68.50      2.10 o
  -5   4   3       99.24       93.86      2.09 o
  -4   4   3      413.12      407.61      7.05 o
  -3   4   3       46.59       46.83      1.15 o
  -2   4   3      507.74      524.49      7.25 o
  -1   4   3      459.15      479.21      7.51 o
   0   4   3      614.44      611.50      9.58 o
   1   4   3      561.95      588.09      8.01 o
   2   4   3      323.28      321.99      4.03 o
   3   4   3      108.53       95.79      1.58 o
   4   4   3      326.86      338.84      4.70 o
   5   4   3       42.60       45.21      0.83 o
   6   4   3       96.76       90.97      1.93 o
   7   4   3       20.89       20.38      0.88 o
   8   4   3       27.93       24.61      1.00 o
  -6   5   3       31.70       32.91      1.44 o
  -5   5   3      124.63      122.11      2.67 o
  -4   5   3      103.77      102.05      2.28 o
  -3   5   3      281.58      287.63      4.64 o
  -2   5   3       13.51       15.94      1.01 o
  -1   5   3      246.48      261.48      4.20 o
   0   5   3        0.98        0.80      0.27 o
   1   5   3      109.13      106.15      1.97 o
   2   5   3      448.08      427.35      5.33 o
   3   5   3      466.25      481.54      7.18 o
   4   5   3      509.92      498.12      8.85 o
   5   5   3      185.23      193.43      4.01 o
   6   5   3       42.74       38.09      1.19 o
   7   5   3       64.03       63.75      1.64 o
   8   5   3       81.36       82.96      2.50 o
  -5   6   3       29.35       25.96      1.40 o
  -4   6   3        7.74        7.92      0.81 o
  -3   6   3      105.43      101.57      2.62 o
  -2   6   3       97.97       93.30      1.92 o
  -1   6   3      109.65      117.94      2.24 o
   0   6   3      112.45      109.61      1.92 o
   1   6   3       75.20       79.04      1.56 o
   2   6   3      164.59      174.74      2.30 o
   3   6   3      529.47      561.56      7.79 o
   4   6   3       83.92       87.59      2.66 o
   5   6   3      126.11      123.84      2.76 o
   6   6   3        8.83        8.23      0.77 o
   7   6   3       22.89       25.15      1.32 o
   8   6   3       35.95       36.20      2.35 o
  -4   7   3       37.18       32.75      1.56 o
  -3   7   3       26.60       27.98      1.40 o
  -2   7   3      134.63      133.06      2.85 o
  -1   7   3      134.18      130.66      4.06 o
   0   7   3      101.59      107.99      2.39 o
   1   7   3       48.92       53.41      1.32 o
   2   7   3       13.18       12.16      0.72 o
   3   7   3       42.96       46.49      1.50 o
   4   7   3       53.66       53.37      1.93 o
   5   7   3       81.61       81.00      2.44 o
   6   7   3       67.54       68.49      4.22 o
   7   7   3       17.87       18.60      1.52 o
  -3   8   3        2.32        2.34      0.87 o
  -2   8   3       31.10       34.60      1.86 o
  -1   8   3      108.00      100.82      3.24 o
   0   8   3      217.33      219.00      4.83 o
   1   8   3      106.45      109.00      2.83 o
   2   8   3       46.12       44.92      1.61 o
   3   8   3        0.47        0.65      0.50 o
   4   8   3      195.09      204.31     11.10 o
   5   8   3      118.71      125.41      8.67 o
   6   8   3      157.15      166.04     12.35 o
   7   8   3       18.10       18.18      1.61 o
  -2   9   3       13.34       13.53      2.22 o
  -1   9   3       53.77       53.03      2.36 o
   0   9   3      124.34      115.67      3.11 o
   1   9   3       75.92       78.23      2.38 o
   2   9   3       48.17       48.08      1.80 o
   3   9   3        1.59        1.98      0.69 o
   4   9   3       24.37       26.23      1.41 o
   5   9   3       74.34       70.61      2.59 o
   6   9   3       33.97       34.88      3.06 o
   0  10   3        7.31        6.74      1.32 o
   1  10   3       26.66       24.12      1.71 o
   2  10   3       28.33       31.08      1.72 o
   3  10   3       40.11       36.12      1.88 o
   4  10   3        5.49        6.92      1.69 o
  -3  -8   4        0.22        0.28      1.04 o
  -2  -8   4        6.49        5.88      1.25 o
  -1  -8   4       40.32       34.39      3.75 o
   0  -8   4       19.01       19.61      1.78 o
   1  -8   4       14.03       14.55      2.34 o
  -5  -7   4       17.03       14.23      1.26 o
  -4  -7   4        3.01        2.59      0.76 o
  -3  -7   4        0.91       -0.03      0.81 o
  -2  -7   4       17.44       16.94      1.56 o
  -1  -7   4      127.62      120.22      3.38 o
   0  -7   4      104.96      100.60      3.00 o
   1  -7   4       17.76       18.14      1.34 o
   2  -7   4        5.31        6.51      1.25 o
   3  -7   4        1.30        3.69      1.62 o
  -6  -6   4       32.55       31.64      8.15 o
  -5  -6   4       50.95       46.75      3.23 o
  -4  -6   4       29.18       30.53      1.85 o
  -3  -6   4       70.37       70.69      2.78 o
  -2  -6   4      101.43       99.52      2.83 o
  -1  -6   4       82.25       84.51      3.10 o
   0  -6   4      136.75      132.84      4.21 o
   1  -6   4       24.17       29.24      1.83 o
   2  -6   4       26.46       27.25      1.75 o
   3  -6   4       21.53       19.89      1.65 o
   4  -6   4       20.32       19.83      1.42 o
  -6  -5   4        0.32        0.55      0.77 o
  -5  -5   4       41.59       46.53      4.05 o
  -4  -5   4      104.07      106.36      2.90 o
  -3  -5   4       71.89       72.36      1.94 o
  -2  -5   4      109.86      108.47      4.15 o
  -1  -5   4       23.58       22.13      1.49 o
   0  -5   4       74.61       76.55      2.29 o
   1  -5   4      151.49      144.66      5.42 o
   2  -5   4      106.87      110.15      4.60 o
   3  -5   4      130.54      140.46     11.25 o
   4  -5   4       66.98       74.02      7.59 o
   5  -5   4       17.19       20.39      1.34 o
  -7  -4   4       10.29       10.05      1.16 o
  -6  -4   4       16.20       16.38      1.88 o
  -5  -4   4       86.95       87.07      6.08 o
  -4  -4   4      176.21      183.48      3.31 o
  -3  -4   4       98.16       99.94      2.35 o
  -2  -4   4        6.10        7.79      0.48 o
  -1  -4   4      150.23      159.22      3.63 o
   0  -4   4       26.03       27.89      1.05 o
   1  -4   4      212.85      217.07      7.71 o
   2  -4   4       50.48       51.37      1.52 o
   3  -4   4       54.50       54.77      1.79 o
   4  -4   4       48.41       55.27      3.26 o
   5  -4   4       17.17       18.05      1.42 o
   6  -4   4        2.37        2.28      0.75 o
  -7  -3   4       44.86       41.81      1.71 o
  -6  -3   4      169.74      173.95      5.49 o
  -5  -3   4      211.77      214.02      5.52 o
  -4  -3   4       84.50       81.19      2.13 o
  -3  -3   4       41.29       43.22      1.30 o
  -2  -3   4       11.38       10.25      0.49 o
  -1  -3   4      103.33      112.60      1.85 o
   0  -3   4      287.49      304.02      4.39 o
   1  -3   4      111.38      110.68      2.12 o
   2  -3   4       92.90       92.93      1.66 o
   3  -3   4       23.92       22.04      1.14 o
   4  -3   4       80.54       79.88      2.26 o
   5  -3   4      136.32      143.53      3.53 o
   6  -3   4       18.66       20.22      1.14 o
  -7  -2   4       19.34       19.26      1.05 o
  -6  -2   4      114.83      116.12      2.93 o
  -5  -2   4       85.16       94.42      2.46 o
  -4  -2   4      172.34      175.96      3.04 o
  -3  -2   4       54.79       56.61      1.27 o
  -2  -2   4      347.89      346.39      5.27 o
  -1  -2   4      209.24      189.66      2.82 o
   0  -2   4     1564.11     1650.80     22.16 o
   1  -2   4      669.73      663.53      9.09 o
   2  -2   4      236.40      234.98      4.36 o
   3  -2   4       95.13      103.53      2.20 o
   4  -2   4       52.78       54.23      1.40 o
   5  -2   4      160.87      161.48      3.75 o
   6  -2   4       83.62       87.80      2.39 o
   7  -2   4        7.50        8.07      1.12 o
  -7  -1   4       29.50       32.28      1.04 o
  -6  -1   4        6.08        6.26      0.50 o
  -5  -1   4       80.24       77.32      1.63 o
  -4  -1   4      416.11      432.17      5.93 o
  -3  -1   4      545.40      555.66      7.51 o
  -2  -1   4      579.06      605.02     10.41 o
  -1  -1   4       10.95        9.84      0.40 o
   0  -1   4       43.95       31.43      0.75 o
   1  -1   4      283.82      313.07      4.57 o
   2  -1   4      284.35      284.53      4.56 o
   3  -1   4       39.04       41.81      0.85 o
   4  -1   4      174.81      185.40      2.71 o
   5  -1   4       44.38       43.61      1.42 o
   6  -1   4      274.07      281.88      6.01 o
   7  -1   4       30.96       34.98      1.33 o
  -7   0   4       46.54       48.07      1.24 o
  -6   0   4        6.62        6.07      0.55 o
  -5   0   4       10.56        9.37      0.51 o
  -4   0   4      195.90      201.15      2.79 o
  -3   0   4      681.33      696.60      9.30 o
  -2   0   4      227.40      220.28      3.11 o
  -1   0   4       22.61       30.76      0.62 o
   0   0   4      307.23      358.21      5.15 o
   1   0   4      298.89      279.23      3.40 o
   2   0   4     1030.72     1033.26     15.68 o
   3   0   4      308.78      311.46      4.29 o
   4   0   4      238.57      246.17      3.79 o
   5   0   4      126.68      137.19      3.09 o
   6   0   4       49.29       47.81      1.45 o
   7   0   4       72.65       79.50      2.15 o
   8   0   4        2.78        2.46      0.89 o
  -7   1   4       21.23       22.53      0.89 o
  -6   1   4       56.25       59.12      1.36 o
  -5   1   4       39.76       41.19      1.06 o
  -4   1   4      122.05      122.58      2.11 o
  -3   1   4      973.79     1008.89     13.38 o
  -2   1   4      443.30      445.59      6.04 o
  -1   1   4     1056.57     1052.87     13.05 o
   0   1   4        5.02        3.93      0.22 o
   1   1   4      683.49      695.67      8.18 o
   2   1   4      101.11       96.62      1.62 o
   3   1   4      374.48      378.63      5.15 o
   4   1   4        0.84        0.77      0.19 o
   5   1   4      197.29      199.25      3.69 o
   6   1   4        2.70        2.17      0.42 o
   7   1   4       49.21       46.95      1.47 o
  -7   2   4       99.92      103.00      3.32 o
  -6   2   4      161.45      160.97      3.73 o
  -5   2   4      163.51      162.32      3.04 o
  -4   2   4        5.07        5.26      0.36 o
  -3   2   4      106.15      112.39      2.02 o
  -2   2   4      388.36      402.84      5.51 o
  -1   2   4      454.40      455.82      5.78 o
   0   2   4      914.06     1003.53     12.46 o
   1   2   4       67.20       68.32      0.96 o
   2   2   4      193.43      194.09      2.59 o
   3   2   4      230.58      240.63      3.04 o
   4   2   4      234.68      240.82      3.36 o
   5   2   4      254.57      243.92      4.44 o
   6   2   4      271.04      269.89      5.69 o
   7   2   4       86.82       77.34      5.40 o
   8   2   4       40.88       39.99      2.27 o
  -6   3   4       73.31       76.34      2.21 o
  -5   3   4        5.20        5.12      0.51 o
  -4   3   4       57.67       53.96      1.36 o
  -3   3   4       21.07       19.76      0.64 o
  -2   3   4      798.20      788.92     12.12 o
  -1   3   4      300.62      277.55      3.64 o
   0   3   4     1569.65     1613.23     20.06 o
   1   3   4      622.64      627.54      8.51 o
   2   3   4      583.04      631.54      7.19 o
   3   3   4       87.22       78.50      1.18 o
   4   3   4      132.42      154.10      2.28 o
   5   3   4       28.93       26.23      0.74 o
   6   3   4      247.45      241.88      5.20 o
   7   3   4      100.19      103.21      2.54 o
   8   3   4       25.92       24.43      1.44 o
  -6   4   4       44.86       47.26      3.04 o
  -5   4   4       27.57       26.85      1.09 o
  -4   4   4      135.37      135.96      2.81 o
  -3   4   4      199.03      201.77      3.35 o
  -2   4   4      104.75      103.90      2.22 o
  -1   4   4      261.68      260.62      4.82 o
   0   4   4        8.40        6.67      0.36 o
   1   4   4      170.63      194.00      2.86 o
   2   4   4      246.59      239.26      3.44 o
   3   4   4       10.27       10.73      0.45 o
   4   4   4       48.71       38.87      0.87 o
   5   4   4        0.89        0.44      0.32 o
   6   4   4      151.01      148.26      3.48 o
   7   4   4      139.10      138.67      3.60 o
   8   4   4       97.98       91.01      3.08 o
  -5   5   4       66.35       66.29      2.03 o
  -4   5   4       16.67       15.60      0.84 o
  -3   5   4      236.66      240.84      4.00 o
  -2   5   4       30.23       32.58      1.45 o
  -1   5   4       71.16       73.48      1.79 o
   0   5   4       23.65       21.15      0.81 o
   1   5   4      100.35       95.71      1.54 o
   2   5   4      650.63      644.55      7.89 o
   3   5   4      708.62      703.30     10.37 o
   4   5   4      149.15      147.45      3.00 o
   5   5   4       82.89       85.30      1.99 o
   6   5   4        0.57        0.72      0.49 o
   7   5   4       75.07       71.55      2.16 o
   8   5   4       39.27       37.27      1.56 o
  -5   6   4       50.30       46.55      1.81 o
  -4   6   4       34.30       31.53      1.43 o
  -3   6   4       80.91       80.24      2.28 o
  -2   6   4      248.22      236.55      4.85 o
  -1   6   4      255.98      252.93      4.63 o
   0   6   4      150.19      148.85      3.10 o
   1   6   4      214.85      202.27      3.36 o
   2   6   4       72.59       73.91      1.67 o
   3   6   4      645.44      666.39      9.93 o
   4   6   4       66.78       68.07      1.79 o
   5   6   4       76.51       77.35      2.73 o
   6   6   4        2.46        2.48      0.62 o
   7   6   4       12.61       14.34      1.27 o
   8   6   4       48.69       49.60      2.27 o
  -4   7   4       17.12       17.24      1.18 o
  -3   7   4        0.64       -0.44      0.57 o
  -2   7   4       50.85       50.16      1.79 o
  -1   7   4       99.56       95.55      2.23 o
   0   7   4       67.83       73.44      1.86 o
   1   7   4       34.76       32.88      1.22 o
   2   7   4       28.97       30.54      1.42 o
   3   7   4       87.44       94.24      2.06 o
   4   7   4      322.24      332.94      8.59 o
   5   7   4       59.96       57.31      1.99 o
   6   7   4       77.74       70.92      4.33 o
   7   7   4       19.17       22.14      1.65 o
  -3   8   4        0.39       -0.13      0.78 o
  -2   8   4       23.44       23.48      1.63 o
  -1   8   4       56.31       55.59      1.91 o
   0   8   4      140.30      132.32      4.31 o
   1   8   4       37.01       37.50      1.52 o
   2   8   4       94.98       96.44      2.49 o
   3   8   4        6.54        7.73      0.73 o
   4   8   4      106.02      110.46      3.79 o
   5   8   4       38.13       41.45      2.33 o
   6   8   4       25.80       25.37      2.04 o
   7   8   4       17.00       16.89      2.80 o
  -2   9   4       12.96       10.18      2.03 o
  -1   9   4       40.99       35.19      1.93 o
   0   9   4       38.73       37.81      1.65 o
   1   9   4       29.22       31.34      1.50 o
   2   9   4       18.96       21.11      1.22 o
   3   9   4       18.96       18.81      1.24 o
   4   9   4       12.79       15.62      1.55 o
   5   9   4       55.59       51.67      3.62 o
   6   9   4       30.24       32.08      3.02 o
   0  10   4       22.06       25.28      2.03 o
   1  10   4       29.86       27.33      1.56 o
   2  10   4       22.71       24.46      1.48 o
   3  10   4       79.72       81.17      2.60 o
   4  10   4       53.55       55.03      2.43 o
  -4  -7   5       20.22       17.08      2.34 o
  -3  -7   5       17.90       16.74      2.45 o
  -2  -7   5        6.06        7.27      1.02 o
  -1  -7   5       18.93       18.47      1.43 o
   0  -7   5       45.85       44.10      2.00 o
   1  -7   5       20.81       21.93      1.52 o
   2  -7   5       27.65       27.78      2.15 o
  -5  -6   5       30.61       25.55      2.65 o
  -4  -6   5        3.55        2.80      1.28 o
  -3  -6   5        4.58        4.61      0.85 o
  -2  -6   5       54.79       54.13      2.51 o
  -1  -6   5       25.88       26.36      1.81 o
   0  -6   5       41.27       37.63      2.10 o
   1  -6   5        4.41        3.28      0.97 o
   2  -6   5        3.47        3.85      0.98 o
   3  -6   5       19.51       18.07      2.29 o
  -6  -5   5       10.04        9.96      1.26 o
  -5  -5   5        3.00        1.92      0.92 o
  -4  -5   5       14.39       12.14      1.24 o
  -3  -5   5       59.75       56.11      2.45 o
  -2  -5   5      257.74      259.59      7.15 o
  -1  -5   5      244.19      250.70      6.93 o
   0  -5   5       25.27       27.22      1.73 o
   1  -5   5       21.40       21.68      1.54 o
   2  -5   5        5.26        6.10      0.99 o
   3  -5   5       61.87       66.35      5.83 o
   4  -5   5       73.32       82.14     10.69 o
   5  -5   5       14.17       12.83      2.10 o
  -6  -4   5       27.07       26.38      1.74 o
  -5  -4   5       31.71       31.08      3.36 o
  -4  -4   5       58.13       60.44      2.05 o
  -3  -4   5      213.31      224.72      5.26 o
  -2  -4   5      156.31      157.90      3.07 o
  -1  -4   5      336.15      342.57     12.20 o
   0  -4   5       51.00       52.48      2.06 o
   1  -4   5       21.75       23.36      1.95 o
   2  -4   5       38.23       39.89      1.58 o
   3  -4   5       60.34       59.55      3.75 o
   4  -4   5      115.95      116.80     14.04 o
   5  -4   5       51.89       54.48      6.30 o
  -7  -3   5        1.32        0.60      1.09 o
  -6  -3   5       57.99       60.36      4.49 o
  -5  -3   5      103.50      110.66      6.30 o
  -4  -3   5       63.72       64.02      2.01 o
  -3  -3   5        5.12        5.81      0.44 o
  -2  -3   5        0.92        1.15      0.43 o
  -1  -3   5       46.98       43.87      1.03 o
   0  -3   5      441.24      465.76     10.44 o
   1  -3   5      194.19      188.75      3.36 o
   2  -3   5      118.96      121.32      2.77 o
   3  -3   5       75.37       80.13      1.91 o
   4  -3   5       34.08       35.51      2.39 o
   5  -3   5       95.18      101.45      3.45 o
   6  -3   5       17.43       19.90      1.52 o
  -7  -2   5        2.87        2.57      0.84 o
  -6  -2   5       81.52       84.08      2.55 o
  -5  -2   5      205.45      214.22      5.77 o
  -4  -2   5      168.32      169.05      3.40 o
  -3  -2   5        2.15        2.32      0.29 o
  -2  -2   5        6.15        6.46      0.41 o
  -1  -2   5       63.01       66.47      1.46 o
   0  -2   5      903.62      911.76     14.21 o
   1  -2   5      519.84      545.65      8.68 o
   2  -2   5       48.05       47.38      1.34 o
   3  -2   5        0.56        0.62      0.29 o
   4  -2   5        3.52        4.44      0.41 o
   5  -2   5        9.42        8.83      0.81 o
   6  -2   5       78.37       77.89      2.54 o
   7  -2   5        8.52        9.49      1.20 o
  -7  -1   5       89.27       93.73      2.84 o
  -6  -1   5       47.84       49.86      1.38 o
  -5  -1   5      136.16      133.58      2.63 o
  -4  -1   5      168.95      171.31      3.14 o
  -3  -1   5       60.04       56.70      1.49 o
  -2  -1   5       72.06       75.13      1.73 o
  -1  -1   5      137.35      147.11      2.61 o
   0  -1   5      374.13      369.48      7.83 o
   1  -1   5      338.01      343.06      5.56 o
   2  -1   5      192.75      197.82      3.76 o
   3  -1   5       21.40       19.14      0.63 o
   4  -1   5      201.61      196.83      3.16 o
   5  -1   5       41.54       36.24      1.40 o
   6  -1   5       88.65       85.14      2.35 o
   7  -1   5       36.96       36.51      1.51 o
  -7   0   5       38.52       37.36      1.23 o
  -6   0   5        8.80        9.14      0.62 o
  -5   0   5        2.54        2.73      0.42 o
  -4   0   5      110.53      108.65      1.68 o
  -3   0   5      498.23      506.53      6.93 o
  -2   0   5      303.65      283.66      4.36 o
  -1   0   5      588.53      586.57      8.00 o
   0   0   5       88.80       82.09      1.60 o
   1   0   5      580.17      530.63      8.36 o
   2   0   5      472.18      451.46      7.98 o
   3   0   5      635.18      638.59      8.60 o
   4   0   5      217.64      228.71      4.04 o
   5   0   5      212.83      219.72      4.82 o
   6   0   5        1.13        0.43      0.48 o
   7   0   5       20.96       21.42      1.16 o
  -7   1   5       12.09       12.35      0.73 o
  -6   1   5       14.66       14.58      0.72 o
  -5   1   5       95.62       96.53      2.00 o
  -4   1   5      102.71      102.46      1.62 o
  -3   1   5      792.21      779.29     10.46 o
  -2   1   5      118.14      121.83      1.90 o
  -1   1   5       76.32       62.38      1.13 o
   0   1   5        5.13        7.02      0.36 o
   1   1   5      102.93       99.68      1.69 o
   2   1   5      105.87      101.52      1.71 o
   3   1   5      333.29      357.15      4.94 o
   4   1   5      117.22      130.17      2.31 o
   5   1   5      248.24      252.94      5.44 o
   6   1   5       42.98       44.44      1.45 o
   7   1   5       12.20       11.80      0.77 o
   8   1   5       20.86       24.27      3.23 o
  -6   2   5       37.01       36.32      1.16 o
  -5   2   5      111.36      112.94      1.97 o
  -4   2   5      187.41      184.01      2.91 o
  -3   2   5        7.40        7.37      0.41 o
  -2   2   5      106.98      100.87      1.64 o
  -1   2   5      127.20      138.81      2.13 o
   0   2   5      481.79      482.19      6.70 o
   1   2   5      489.59      497.30      6.83 o
   2   2   5      522.60      519.41      8.19 o
   3   2   5       91.83       88.21      1.47 o
   4   2   5      153.21      173.09      2.64 o
   5   2   5      159.93      146.40      3.38 o
   6   2   5      159.46      155.31      3.56 o
   7   2   5       21.38       21.86      1.09 o
   8   2   5        1.05        0.09      0.49 o
  -6   3   5       80.33       86.31      2.49 o
  -5   3   5       44.60       41.49      1.28 o
  -4   3   5      341.04      348.78      6.10 o
  -3   3   5       72.71       72.84      1.45 o
  -2   3   5      284.50      266.89      4.18 o
  -1   3   5      281.29      275.18      4.27 o
   0   3   5      599.66      591.94      8.09 o
   1   3   5     1061.55     1100.94     14.76 o
   2   3   5      408.30      397.72      5.51 o
   3   3   5        0.79        1.04      0.31 o
   4   3   5       38.11       39.92      0.88 o
   5   3   5       16.04       17.67      0.76 o
   6   3   5      237.44      226.36      4.99 o
   7   3   5       56.30       53.92      1.70 o
   8   3   5       22.81       21.66      1.16 o
  -6   4   5       22.00       23.56      1.65 o
  -5   4   5       30.15       29.35      1.18 o
  -4   4   5       25.48       24.77      1.01 o
  -3   4   5      374.10      384.06      6.02 o
  -2   4   5      143.53      142.52      2.93 o
  -1   4   5      243.94      245.39      3.91 o
   0   4   5       32.78       36.19      0.86 o
   1   4   5       35.94       43.24      0.94 o
   2   4   5      470.73      464.02      6.44 o
   3   4   5      108.94      120.42      2.52 o
   4   4   5      224.91      213.66      4.08 o
   5   4   5      150.52      154.33      3.09 o
   6   4   5      221.19      214.10      4.81 o
   7   4   5      174.39      172.63      4.04 o
   8   4   5       53.57       52.65      2.16 o
  -5   5   5        0.64        0.47      0.57 o
  -4   5   5        0.51        0.66      0.54 o
  -3   5   5      216.47      214.21      4.10 o
  -2   5   5      332.60      329.40      6.14 o
  -1   5   5      182.22      185.20      3.71 o
   0   5   5       24.53       25.87      0.78 o
   1   5   5       90.13       96.16      1.68 o
   2   5   5      150.79      159.29      2.50 o
   3   5   5      755.16      765.47     11.27 o
   4   5   5       34.37       33.83      1.26 o
   5   5   5      160.67      154.66      3.56 o
   6   5   5        2.87        4.08      0.65 o
   7   5   5       59.62       60.91      2.02 o
   8   5   5       16.81       17.22      1.11 o
  -5   6   5       25.42       26.61      1.73 o
  -4   6   5       25.74       26.21      1.38 o
  -3   6   5       95.64       91.05      2.51 o
  -2   6   5      199.59      189.93      3.70 o
  -1   6   5      155.57      147.73      4.12 o
   0   6   5       12.95       16.97      0.84 o
   1   6   5       60.80       56.32      1.66 o
   2   6   5        2.13        1.92      0.40 o
   3   6   5      146.80      145.17      2.81 o
   4   6   5       45.13       45.52      1.68 o
   5   6   5       18.40       19.37      1.11 o
   6   6   5       43.59       46.11      2.19 o
   7   6   5       29.82       28.35      1.81 o
   8   6   5       32.50       33.37      1.99 o
  -4   7   5       34.24       35.42      1.68 o
  -3   7   5        0.99        1.16      0.63 o
  -2   7   5       40.80       39.81      1.61 o
  -1   7   5       58.94       53.92      1.59 o
   0   7   5      222.58      207.08      5.91 o
   1   7   5      119.98      117.32      2.78 o
   2   7   5      246.57      247.85      5.05 o
   3   7   5       29.40       31.49      1.12 o
   4   7   5      186.78      205.40      6.39 o
   5   7   5       27.98       28.45      1.75 o
   6   7   5       77.20       78.99      3.10 o
   7   7   5       55.51       57.41      4.00 o
  -3   8   5        6.11        5.12      1.06 o
  -2   8   5       19.99       16.89      2.03 o
  -1   8   5      103.83      100.20      3.39 o
   0   8   5      187.05      176.14      4.12 o
   1   8   5      130.54      136.53      3.23 o
   2   8   5      143.68      150.04      3.47 o
   3   8   5       28.22       31.72      1.32 o
   4   8   5       17.11       16.50      1.47 o
   5   8   5       14.73       13.80      2.03 o
   6   8   5       21.40       22.44      1.76 o
   7   8   5       43.78       40.40      3.14 o
  -1   9   5       20.94       16.56      3.36 o
   0   9   5       11.26       10.93      1.26 o
   1   9   5        9.80        9.00      0.78 o
   2   9   5       26.22       31.75      1.45 o
   3   9   5       80.48       74.31      3.10 o
   4   9   5       25.50       26.20      1.94 o
   5   9   5       21.34       20.00      2.46 o
   6   9   5       20.18       19.61      2.56 o
   1  10   5       16.13       17.98      1.26 o
   2  10   5       14.98       14.85      1.25 o
   3  10   5      103.40      107.45      3.08 o
   4  10   5       47.26       48.94      3.74 o
  -2  -7   6       18.34       19.42      1.53 o
  -1  -7   6        0.59        0.82      0.81 o
   0  -7   6       14.19       11.86      1.25 o
  -4  -6   6       32.47       31.02      2.92 o
  -3  -6   6       14.02       14.27      1.27 o
  -2  -6   6       28.89       29.56      2.02 o
  -1  -6   6        7.80       10.68      1.35 o
   0  -6   6       21.55       21.76      1.80 o
   1  -6   6       68.58       66.11      6.16 o
   2  -6   6       54.66       51.19      3.74 o
  -5  -5   6        9.61       10.52      1.91 o
  -4  -5   6        5.38        6.51      1.54 o
  -3  -5   6       15.13       14.86      1.47 o
  -2  -5   6       42.56       47.96      2.34 o
  -1  -5   6      118.93      125.33      4.17 o
   0  -5   6       10.79       10.54      1.28 o
   1  -5   6       12.24       11.60      1.31 o
   2  -5   6       10.55       13.55      1.40 o
   3  -5   6       18.80       17.56      2.29 o
   4  -5   6       34.53       37.51      3.16 o
  -6  -4   6       53.65       46.46      3.33 o
  -5  -4   6       18.04       14.84      1.41 o
  -4  -4   6        2.93        2.38      0.83 o
  -3  -4   6       55.70       56.53      2.45 o
  -2  -4   6      104.28      104.21      3.56 o
  -1  -4   6      142.28      138.75      4.32 o
   0  -4   6       20.92       18.46      1.43 o
   1  -4   6        8.30        7.68      1.52 o
   2  -4   6        6.58        6.22      1.04 o
   3  -4   6       47.71       45.45      8.09 o
   4  -4   6       68.22       66.47      2.92 o
   5  -4   6       55.85       58.50      7.09 o
  -6  -3   6       27.75       25.77      1.78 o
  -5  -3   6       47.48       48.94      4.72 o
  -4  -3   6       74.01       82.81      3.55 o
  -3  -3   6      124.54      129.82      3.34 o
  -2  -3   6      243.67      257.61      4.64 o
  -1  -3   6      116.59      114.65      4.68 o
   0  -3   6      148.68      146.50      4.38 o
   1  -3   6       56.88       60.17      2.12 o
   2  -3   6       65.37       66.85      2.48 o
   3  -3   6      166.60      175.26      7.78 o
   4  -3   6       67.57       67.76      8.45 o
   5  -3   6       37.12       36.43      4.32 o
   6  -3   6       11.55       13.33      1.42 o
  -6  -2   6       13.55       13.66      1.30 o
  -5  -2   6      120.48      127.24      4.11 o
  -4  -2   6      213.54      221.54     10.54 o
  -3  -2   6       88.45       92.53      2.54 o
  -2  -2   6      105.25      107.58      4.54 o
  -1  -2   6       35.24       35.31      1.22 o
   0  -2   6      148.11      135.01      7.06 o
   1  -2   6      153.43      160.90      2.96 o
   2  -2   6      129.70      134.38      2.88 o
   3  -2   6       50.70       55.69      1.29 o
   4  -2   6       87.61       85.64      3.01 o
   5  -2   6        3.91        2.26      0.82 o
   6  -2   6       55.55       55.50      6.07 o
  -6  -1   6       30.60       31.55      1.34 o
  -5  -1   6       37.93       36.34      1.37 o
  -4  -1   6       61.63       64.73      2.04 o
  -3  -1   6        3.68        4.62      0.51 o
  -2  -1   6        6.56        6.21      0.53 o
  -1  -1   6      142.76      144.61      2.66 o
   0  -1   6      183.94      191.19      3.36 o
   1  -1   6      201.59      190.90      3.35 o
   2  -1   6       93.63      102.54      2.77 o
   3  -1   6       38.91       39.58      1.49 o
   4  -1   6       79.06       84.11      2.91 o
   5  -1   6       57.18       54.98      2.22 o
   6  -1   6       21.58       22.20      1.36 o
   7  -1   6       47.41       48.96      2.22 o
  -6   0   6       64.66       69.14      1.97 o
  -5   0   6       44.33       47.31      1.48 o
  -4   0   6        2.08        2.66      0.44 o
  -3   0   6      150.88      153.66      2.63 o
  -2   0   6      112.17      119.46      2.13 o
  -1   0   6     1144.66     1189.22     18.41 o
   0   0   6      528.77      541.46      8.61 o
   1   0   6      149.49      149.70      2.70 o
   2   0   6       13.25       12.61      0.70 o
   3   0   6       30.46       33.23      1.11 o
   4   0   6       41.48       41.19      1.80 o
   5   0   6      150.92      149.88      4.32 o
   6   0   6        9.05        7.87      0.89 o
   7   0   6        7.95        6.44      0.77 o
  -6   1   6       46.75       44.62      1.39 o
  -5   1   6      115.75      116.82      2.42 o
  -4   1   6       25.10       24.08      0.78 o
  -3   1   6       97.99       92.86      1.77 o
  -2   1   6      244.22      250.13      4.37 o
  -1   1   6      286.33      297.86      4.28 o
   0   1   6      565.89      603.05     10.60 o
   1   1   6       61.50       62.54      1.38 o
   2   1   6        8.59        9.07      0.49 o
   3   1   6      146.03      157.68      3.13 o
   4   1   6      264.35      267.19      4.97 o
   5   1   6      282.57      279.57      6.08 o
   6   1   6       76.06       75.98      2.18 o
   7   1   6       12.01        9.83      0.82 o
  -6   2   6       18.93       18.14      1.01 o
  -5   2   6       25.88       24.68      1.46 o
  -4   2   6      295.26      292.33      4.48 o
  -3   2   6        8.72        8.70      0.51 o
  -2   2   6      140.83      136.74      2.37 o
  -1   2   6        4.82        5.69      0.38 o
   0   2   6      456.02      444.72      6.19 o
   1   2   6      881.40      881.39     11.95 o
   2   2   6      540.88      554.07      8.79 o
   3   2   6      191.74      194.31      3.77 o
   4   2   6      148.71      160.85      3.20 o
   5   2   6       48.66       46.69      1.62 o
   6   2   6       75.04       75.42      2.17 o
   7   2   6       12.43       13.18      1.07 o
   8   2   6       11.29       11.68      0.91 o
  -6   3   6       19.76       21.48      1.14 o
  -5   3   6       98.27       96.46      2.80 o
  -4   3   6      321.88      332.36      5.07 o
  -3   3   6      194.88      191.84      3.20 o
  -2   3   6        5.84        4.10      0.40 o
  -1   3   6        0.84        0.52      0.29 o
   0   3   6       89.28       84.44      1.50 o
   1   3   6      517.36      530.07      7.35 o
   2   3   6      628.42      624.20      9.88 o
   3   3   6        4.68        3.82      0.46 o
   4   3   6       23.69       22.44      0.92 o
   5   3   6        1.52        0.53      0.38 o
   6   3   6      100.94       99.01      2.63 o
   7   3   6       55.14       55.54      1.85 o
   8   3   6       56.93       57.71      2.06 o
  -5   4   6       60.79       62.27      1.88 o
  -4   4   6       45.25       40.33      1.21 o
  -3   4   6      142.09      142.70      2.28 o
  -2   4   6        5.87        5.73      0.59 o
  -1   4   6       10.58       11.88      0.58 o
   0   4   6      130.32      127.97      2.10 o
   1   4   6      243.61      246.80      3.65 o
   2   4   6      411.62      414.78      5.84 o
   3   4   6      228.83      235.02      4.50 o
   4   4   6       33.95       37.66      1.45 o
   5   4   6      160.12      161.84      3.29 o
   6   4   6       31.02       31.25      1.43 o
   7   4   6       61.95       64.08      2.07 o
   8   4   6       13.45       13.18      1.09 o
  -5   5   6       11.16        9.70      0.76 o
  -4   5   6       10.54        9.76      0.71 o
  -3   5   6      187.72      178.83      3.33 o
  -2   5   6      311.48      304.01      5.36 o
  -1   5   6      398.69      388.47      8.41 o
   0   5   6       89.95       97.47      2.25 o
   1   5   6      231.25      229.79      4.14 o
   2   5   6        6.41        7.70      0.50 o
   3   5   6      398.91      417.92      6.37 o
   4   5   6       49.30       48.32      1.46 o
   5   5   6      191.36      193.38      3.89 o
   6   5   6       39.04       35.77      3.02 o
   7   5   6        9.36        9.90      1.13 o
   8   5   6        4.63        4.80      0.95 o
  -4   6   6       23.30       22.26      1.64 o
  -3   6   6       65.51       64.94      3.17 o
  -2   6   6      197.64      198.20      3.31 o
  -1   6   6       68.05       67.33      1.70 o
   0   6   6       12.92       16.61      0.84 o
   1   6   6        5.35        4.83      0.61 o
   2   6   6       48.70       48.56      1.61 o
   3   6   6       72.96       70.17      2.29 o
   4   6   6      311.46      311.30      6.80 o
   5   6   6      121.47      110.16      4.88 o
   6   6   6      142.21      150.37      4.69 o
   7   6   6       34.14       31.65      2.77 o
  -3   7   6       15.29       14.28      1.71 o
  -2   7   6       57.72       50.72      2.19 o
  -1   7   6        8.27        7.66      0.80 o
   0   7   6       56.09       53.47      1.73 o
   1   7   6       63.26       67.21      2.59 o
   2   7   6      251.21      257.80      5.24 o
   3   7   6       33.29       34.75      1.32 o
   4   7   6       56.52       62.12      3.57 o
   5   7   6       21.05       22.72      1.64 o
   6   7   6       36.78       40.98      2.28 o
   7   7   6       33.79       35.49      3.68 o
  -2   8   6       12.36       10.14      1.25 o
  -1   8   6       33.26       32.97      1.72 o
   0   8   6       39.81       38.96      1.55 o
   1   8   6       73.57       72.88      2.15 o
   2   8   6      100.39      105.16      2.70 o
   3   8   6       18.03       20.45      1.72 o
   4   8   6        0.63        0.39      0.77 o
   5   8   6        2.37        2.22      1.28 o
   6   8   6       48.88       54.23      3.62 o
  -1   9   6       29.06       26.24      1.70 o
   0   9   6       45.06       44.29      1.47 o
   1   9   6       46.62       44.55      1.72 o
   2   9   6       43.01       41.36      1.65 o
   3   9   6      105.14      109.18      3.99 o
   4   9   6       25.37       22.94      1.86 o
   5   9   6       32.22       32.13      2.94 o
   2  10   6        1.69        0.77      0.99 o
   3  10   6       47.13       48.50      4.37 o
  -2  -6   7       28.35       26.49      2.09 o
  -1  -6   7       14.58       15.24      1.63 o
   0  -6   7        4.53        4.32      1.20 o
   1  -6   7       35.45       36.13      2.30 o
  -4  -5   7       18.05       16.26      2.29 o
  -3  -5   7       37.82       36.60      2.25 o
  -2  -5   7       21.59       21.66      2.63 o
  -1  -5   7       58.85       61.09      2.81 o
   0  -5   7       41.76       40.92      4.03 o
   1  -5   7       50.52       51.55      3.35 o
   2  -5   7       54.59       54.32      3.86 o
   3  -5   7       10.10        7.36      1.98 o
  -5  -4   7       21.85       15.70      2.20 o
  -4  -4   7        2.40        2.41      1.28 o
  -3  -4   7        6.99        6.74      1.15 o
  -2  -4   7       16.93       16.72      2.07 o
  -1  -4   7       40.80       41.86      2.21 o
   0  -4   7       89.56       88.29      3.26 o
   1  -4   7       43.96       45.41      2.23 o
   2  -4   7       38.77       36.41      2.70 o
   3  -4   7       34.20       28.56      2.68 o
   4  -4   7        7.24        6.32      1.71 o
  -5  -3   7       33.82       35.10      4.81 o
  -4  -3   7       21.17       20.83      2.26 o
  -3  -3   7       22.09       22.87      1.64 o
  -2  -3   7       83.59       85.65      3.88 o
  -1  -3   7       27.47       26.01      1.69 o
   0  -3   7       28.39       27.57      1.70 o
   1  -3   7       21.27       22.81      1.57 o
   2  -3   7       27.62       28.30      1.72 o
   3  -3   7       48.08       51.31      3.63 o
   4  -3   7       23.40       24.46      1.79 o
   5  -3   7        1.76        0.08      0.90 o
  -5  -2   7       35.61       37.51      2.81 o
  -4  -2   7      118.61      123.11      6.80 o
  -3  -2   7       93.15       95.49      2.74 o
  -2  -2   7      148.76      152.02      3.78 o
  -1  -2   7       20.90       21.19      1.52 o
   0  -2   7        0.63       -0.59      0.60 o
   1  -2   7       11.95       11.21      0.89 o
   2  -2   7      149.17      156.23      6.85 o
   3  -2   7      146.88      149.13      4.36 o
   4  -2   7      110.43      109.21     11.02 o
   5  -2   7        1.53        1.49      0.86 o
   6  -2   7        3.18        3.75      1.07 o
  -6  -1   7       29.06       24.97      1.75 o
  -5  -1   7       22.97       22.30      1.88 o
  -4  -1   7       68.00       69.61      2.78 o
  -3  -1   7      172.86      177.99      4.24 o
  -2  -1   7       89.00       89.57      3.81 o
  -1  -1   7      206.80      213.53      9.05 o
   0  -1   7       37.32       38.97      1.50 o
   1  -1   7      110.97      111.09      2.99 o
   2  -1   7      252.13      248.80      5.79 o
   3  -1   7      319.82      310.74     14.37 o
   4  -1   7      107.77      107.46     12.34 o
   5  -1   7       28.59       25.38      1.73 o
   6  -1   7        0.41       -0.01      0.76 o
  -6   0   7       36.83       38.36      1.56 o
  -5   0   7      101.10      111.21      3.99 o
  -4   0   7        5.56        5.80      0.95 o
  -3   0   7       90.98       92.03      3.38 o
  -2   0   7       52.95       56.77      2.36 o
  -1   0   7      264.85      255.36      5.63 o
   0   0   7      189.60      185.08      4.26 o
   1   0   7       18.79       16.61      0.73 o
   2   0   7        0.97        0.84      0.41 o
   3   0   7       60.94       62.88      1.70 o
   4   0   7       62.30       61.09      1.70 o
   5   0   7      110.50      108.92      3.99 o
   6   0   7       33.46       35.48      4.62 o
   7   0   7       21.02       24.03      1.95 o
  -6   1   7       46.89       48.75      1.72 o
  -5   1   7       48.63       51.36      2.03 o
  -4   1   7       21.50       21.93      1.07 o
  -3   1   7       12.82       10.75      0.73 o
  -2   1   7      125.09      125.48      2.29 o
  -1   1   7      140.95      140.42      2.49 o
   0   1   7      392.46      385.37      7.33 o
   1   1   7       39.59       42.32      1.62 o
   2   1   7       24.19       23.88      1.01 o
   3   1   7       21.17       21.35      0.93 o
   4   1   7      133.74      134.41      2.96 o
   5   1   7      197.45      194.30      6.84 o
   6   1   7       79.41       78.84      2.39 o
   7   1   7       11.31       11.46      1.66 o
  -5   2   7       24.05       25.30      1.34 o
  -4   2   7      145.48      145.67      3.31 o
  -3   2   7       56.81       56.70      1.48 o
  -2   2   7      204.94      205.32      3.43 o
  -1   2   7      372.27      370.41      5.74 o
   0   2   7      336.81      341.99      4.92 o
   1   2   7      180.65      181.78      3.62 o
   2   2   7       51.91       53.83      1.33 o
   3   2   7        6.82        6.53      0.58 o
   4   2   7      205.80      196.13      3.89 o
   5   2   7       33.78       27.85      1.44 o
   6   2   7       62.74       56.12      1.96 o
   7   2   7        5.91        5.81      0.97 o
  -5   3   7       53.40       52.48      1.74 o
  -4   3   7      110.04      109.27      2.26 o
  -3   3   7      212.30      213.44      3.95 o
  -2   3   7       49.61       52.37      1.41 o
  -1   3   7       45.33       50.00      1.35 o
   0   3   7      113.27      113.66      2.03 o
   1   3   7       66.52       65.74      1.42 o
   2   3   7      400.69      411.07      6.73 o
   3   3   7       89.39       95.83      2.22 o
   4   3   7      175.19      174.75      3.55 o
   5   3   7       66.48       67.37      2.13 o
   6   3   7       36.47       34.89      1.57 o
   7   3   7       58.62       58.96      2.80 o
  -5   4   7       23.96       23.08      1.24 o
  -4   4   7       23.14       23.36      1.03 o
  -3   4   7       68.49       67.99      1.96 o
  -2   4   7        9.07        7.89      0.63 o
  -1   4   7       48.67       49.64      1.37 o
   0   4   7      135.40      135.69      2.69 o
   1   4   7      438.36      420.89      7.96 o
   2   4   7      129.17      134.68      2.64 o
   3   4   7      317.50      334.59      7.17 o
   4   4   7        0.92        0.61      0.51 o
   5   4   7       83.19       86.43      3.06 o
   6   4   7        5.30        4.99      0.94 o
   7   4   7       26.00       27.02      1.71 o
  -4   5   7       21.24       19.39      1.81 o
  -3   5   7       29.07       27.80      1.58 o
  -2   5   7       17.63       17.62      0.90 o
  -1   5   7      131.46      125.09      2.60 o
   0   5   7      162.61      178.30      3.64 o
   1   5   7      227.64      223.79      4.60 o
   2   5   7        0.64        0.60      0.38 o
   3   5   7        3.39        3.38      0.47 o
   4   5   7       10.59        9.30      0.86 o
   5   5   7       45.74       43.66      2.51 o
   6   5   7       81.88       81.94      3.06 o
   7   5   7       21.22       19.95      1.55 o
  -4   6   7       55.74       59.47      2.10 o
  -3   6   7        0.38        0.72      0.52 o
  -2   6   7       50.96       48.60      1.69 o
  -1   6   7       44.36       43.11      1.54 o
   0   6   7      225.52      217.21      4.56 o
   1   6   7      102.58      103.06      2.54 o
   2   6   7      116.64      117.13      2.76 o
   3   6   7        8.95        8.06      0.64 o
   4   6   7      160.30      177.97      4.32 o
   5   6   7      142.21      140.08      5.25 o
   6   6   7       99.80      101.85      9.00 o
   7   6   7       27.83       26.87      1.86 o
  -3   7   7       79.17       71.06      2.10 o
  -2   7   7       42.94       36.36      1.89 o
  -1   7   7       41.47       41.69      1.59 o
   0   7   7       59.57       55.78      1.81 o
   1   7   7       98.67       99.97      2.58 o
   2   7   7      213.79      214.69      4.55 o
   3   7   7       60.07       66.35      2.17 o
   4   7   7       50.46       50.95      3.09 o
   5   7   7       27.85       26.82      2.51 o
   6   7   7       34.85       33.19      2.23 o
   7   7   7        6.45        8.08      1.74 o
  -2   8   7       16.12       14.42      1.08 o
  -1   8   7        3.38        3.73      0.73 o
   0   8   7        0.69       -0.22      0.61 o
   1   8   7       14.98       17.90      1.15 o
   2   8   7      126.49      130.55      3.19 o
   3   8   7      109.74      101.62      3.69 o
   4   8   7       20.08       19.35      1.85 o
   5   8   7        9.90       10.42      1.88 o
   6   8   7       28.21       29.09      2.94 o
   0   9   7        3.15        3.77      0.82 o
   1   9   7       68.05       74.52      2.63 o
   2   9   7       36.11       32.68      2.47 o
   3   9   7      111.27      109.27      4.04 o
   4   9   7        8.03        7.68      1.32 o
   5   9   7       12.65       12.88      2.22 o
  -2  -5   8       10.00        7.98      1.40 o
  -1  -5   8       13.82       12.85      1.94 o
   0  -5   8       14.24       15.21      1.66 o
   1  -5   8        6.16        6.40      1.28 o
  -3  -4   8       35.69       34.23      3.06 o
  -2  -4   8       42.68       45.36      2.45 o
  -1  -4   8       27.51       26.97      1.99 o
   0  -4   8       73.69       78.39      3.18 o
   1  -4   8       70.72       69.59      2.98 o
   2  -4   8       27.68       29.06      2.03 o
   3  -4   8       11.42       10.08      1.95 o
  -4  -3   8       40.87       38.55      3.11 o
  -3  -3   8       32.32       35.53      2.94 o
  -2  -3   8       72.39       76.58      3.57 o
  -1  -3   8       31.05       29.90      1.91 o
   0  -3   8       55.97       54.17      2.49 o
   1  -3   8       84.61       81.67      4.05 o
   2  -3   8       51.02       51.59      2.48 o
   3  -3   8       10.71       10.54      1.98 o
   4  -3   8       11.17        8.52      1.81 o
  -5  -2   8        1.95        1.01      1.33 o
  -4  -2   8       18.85       15.58      2.07 o
  -3  -2   8       21.24       23.58      1.73 o
  -2  -2   8       33.48       35.18      1.98 o
  -1  -2   8       35.97       38.08      2.00 o
   0  -2   8        3.94        5.65      0.99 o
   1  -2   8       28.46       26.34      1.69 o
   2  -2   8       79.59       79.73      2.99 o
   3  -2   8       48.69       49.75      2.93 o
   4  -2   8       28.80       30.70      1.92 o
   5  -2   8        8.78        9.11      1.29 o
  -5  -1   8       23.22       23.74      1.78 o
  -4  -1   8        2.72        3.50      0.95 o
  -3  -1   8       94.84       97.74      4.76 o
  -2  -1   8       52.09       51.12      3.53 o
  -1  -1   8      117.54      121.67      3.89 o
   0  -1   8       19.57       20.30      1.48 o
   1  -1   8       18.65       18.71      1.43 o
   2  -1   8       86.69       81.48      4.70 o
   3  -1   8      106.80      103.78      4.13 o
   4  -1   8       17.65       18.38      1.50 o
   5  -1   8        3.70        3.06      0.93 o
   6  -1   8        0.21       -0.06      1.04 o
  -5   0   8       81.79       89.17      5.13 o
  -4   0   8       23.24       21.92      1.63 o
  -3   0   8       37.27       33.67      1.57 o
  -2   0   8       98.76       99.10      2.79 o
  -1   0   8       62.67       66.03      2.11 o
   0   0   8      106.97      106.46      3.47 o
   1   0   8       69.17       74.84      2.73 o
   2   0   8      101.35       98.92      3.28 o
   3   0   8      199.83      196.95      6.64 o
   4   0   8       35.92       30.11      2.61 o
   5   0   8       25.31       26.42      1.74 o
   6   0   8       15.18       14.43      1.43 o
  -5   1   8       29.10       28.24      1.37 o
  -4   1   8       75.54       78.30      5.44 o
  -3   1   8        1.96        2.43      0.55 o
  -2   1   8       69.68       72.18      1.90 o
  -1   1   8       88.33       89.15      2.56 o
   0   1   8      150.06      136.14      4.14 o
   1   1   8      229.75      235.94      7.65 o
   2   1   8      139.73      132.79      6.18 o
   3   1   8      127.23      126.83      4.41 o
   4   1   8       83.66       82.80      4.97 o
   5   1   8       19.27       19.87      1.50 o
   6   1   8       49.67       53.67      2.49 o
   7   1   8       24.49       22.12      2.36 o
  -5   2   8       34.32       33.87      2.26 o
  -4   2   8       72.17       74.78      3.62 o
  -3   2   8       58.88       61.20      2.10 o
  -2   2   8       42.99       43.33      1.98 o
  -1   2   8       81.26       80.08      1.89 o
   0   2   8       53.76       51.77      2.72 o
   1   2   8        3.42        3.24      0.63 o
   2   2   8       77.14       81.23      4.78 o
   3   2   8        3.80        3.49      0.67 o
   4   2   8      138.00      141.92      3.55 o
   5   2   8       19.06       19.78      1.49 o
   6   2   8       32.27       30.40      1.93 o
   7   2   8       20.93       18.50      1.55 o
  -5   3   8       23.44       23.37      1.30 o
  -4   3   8       23.65       24.14      2.60 o
  -3   3   8       81.71       80.06      5.00 o
  -2   3   8       86.29       86.48      2.02 o
  -1   3   8       71.51       77.30      1.85 o
   0   3   8       33.67       35.96      1.26 o
   1   3   8        0.57        0.52      0.45 o
   2   3   8       40.74       46.08      1.72 o
   3   3   8      251.34      255.87      6.64 o
   4   3   8      169.44      169.74      4.08 o
   5   3   8      140.00      134.04     10.14 o
   6   3   8        0.84        0.99      1.28 o
   7   3   8        4.98        2.61      1.33 o
  -4   4   8       11.48       11.89      0.96 o
  -3   4   8      124.99      121.26      3.71 o
  -2   4   8      141.92      140.88      3.37 o
  -1   4   8      299.61      297.92      5.33 o
   0   4   8       75.86       78.83      2.10 o
   1   4   8      119.92      117.00      2.74 o
   2   4   8        5.00        5.12      0.88 o
   3   4   8      276.55      281.65      8.43 o
   4   4   8      108.61      102.44      2.84 o
   5   4   8       74.76       72.27      2.88 o
   6   4   8        5.98        5.62      1.02 o
   7   4   8        1.07        2.15      0.90 o
  -4   5   8       39.24       38.45      1.98 o
  -3   5   8        4.90        4.78      0.76 o
  -2   5   8       43.43       42.17      1.55 o
  -1   5   8       66.83       66.41      1.95 o
   0   5   8      147.05      146.03      3.33 o
   1   5   8       78.94       77.96      3.64 o
   2   5   8       19.83       20.86      1.08 o
   3   5   8        6.13        5.69      1.05 o
   4   5   8      100.91      108.85      4.75 o
   5   5   8       94.35       90.27      6.36 o
   6   5   8       81.71       87.09      3.61 o
   7   5   8       56.35       63.14      4.43 o
  -3   6   8        1.20        1.81      0.65 o
  -2   6   8        2.48        2.68      0.82 o
  -1   6   8       42.33       44.20      1.62 o
   0   6   8      224.03      217.88      4.68 o
   1   6   8      156.73      156.12      4.45 o
   2   6   8       64.67       70.52      2.48 o
   3   6   8        2.61        2.26      0.81 o
   4   6   8       17.32       18.43      2.36 o
   5   6   8       64.03       71.20      3.00 o
   6   6   8       72.02       75.15      4.62 o
  -2   7   8        9.59        7.65      0.87 o
  -1   7   8       42.27       43.71      1.68 o
   0   7   8      114.15      112.74      4.28 o
   1   7   8       48.52       46.94      1.70 o
   2   7   8       47.48       47.99      1.69 o
   3   7   8        0.50        0.28      1.05 o
   4   7   8        8.55        7.57      1.15 o
   5   7   8       19.58       21.64      2.44 o
   6   7   8       60.39       56.71      3.71 o
  -1   8   8        4.79        4.69      0.98 o
   0   8   8       20.79       21.42      1.32 o
   1   8   8       53.11       50.46      1.89 o
   2   8   8       53.40       56.51      3.19 o
   3   8   8      146.01      143.66      4.78 o
   4   8   8       43.40       45.25      2.89 o
   5   8   8       51.45       50.29      3.59 o
   1   9   8       84.24       91.80      2.69 o
   2   9   8       31.65       36.32      2.31 o
   3   9   8       74.53       77.13      4.53 o
   4   9   8       20.93       28.63      3.14 o
  -1  -4   9        2.48        1.69      1.07 o
   0  -4   9       13.30       11.86      1.52 o
   1  -4   9       19.56       17.81      1.76 o
  -3  -3   9       38.94       36.54      3.21 o
  -2  -3   9       47.14       45.47      2.52 o
  -1  -3   9       14.31       12.57      1.49 o
   0  -3   9        5.21        5.03      1.15 o
   1  -3   9       19.73       21.19      2.51 o
   2  -3   9       19.86       16.67      1.64 o
   3  -3   9        5.56        4.90      1.76 o
  -3  -2   9      105.66      107.49      5.57 o
  -2  -2   9       59.79       66.75      2.91 o
  -1  -2   9       68.84       68.92      2.91 o
   0  -2   9       24.83       25.86      1.86 o
   1  -2   9       37.65       36.24      2.10 o
   2  -2   9       55.32       55.93      6.43 o
   3  -2   9       27.47       23.78      2.65 o
   4  -2   9       24.97       24.12      2.73 o
  -4  -1   9        6.19        5.81      1.59 o
  -3  -1   9       58.69       56.64      3.69 o
  -2  -1   9       48.89       50.31      5.04 o
  -1  -1   9       42.35       37.34      2.04 o
   0  -1   9       47.84       47.51      2.27 o
   1  -1   9       20.26       18.56      1.53 o
   2  -1   9       19.94       20.90      1.66 o
   3  -1   9       25.34       26.45      1.80 o
   4  -1   9       10.29        6.51      1.64 o
   5  -1   9       36.93       34.98      3.04 o
  -4   0   9       10.08       10.49      1.88 o
  -3   0   9        0.43        0.17      1.11 o
  -2   0   9       34.38       34.15      1.95 o
  -1   0   9       20.31       22.79      1.69 o
   0   0   9       42.51       43.39      2.99 o
   1   0   9       69.06       77.34      2.93 o
   2   0   9       17.86       16.85      1.43 o
   3   0   9       32.15       33.75      3.11 o
   4   0   9        4.36        4.20      1.40 o
   5   0   9       11.41       12.09      1.41 o
  -4   1   9       35.82       34.05      1.98 o
  -3   1   9       23.27       24.29      2.44 o
  -2   1   9       60.49       66.06      2.81 o
  -1   1   9       97.76      107.73      3.67 o
   0   1   9       79.85       81.12      3.01 o
   1   1   9      132.41      132.59      4.20 o
   2   1   9      158.30      152.93      4.67 o
   3   1   9       14.52       14.34      1.35 o
   4   1   9       10.95       10.17      1.23 o
   5   1   9        2.98        1.79      0.89 o
   6   1   9       24.07       20.35      1.67 o
  -4   2   9       34.26       34.07      2.21 o
  -3   2   9       70.34       66.61      2.67 o
  -2   2   9       71.41       76.59      2.18 o
  -1   2   9       45.06       46.29      1.60 o
   0   2   9       61.03       60.88      2.51 o
   1   2   9       31.68       31.39      1.81 o
   2   2   9      239.90      232.35      6.51 o
   3   2   9       83.47       76.84      3.06 o
   4   2   9       32.67       34.27      1.62 o
   5   2   9       13.82       13.02      1.36 o
   6   2   9       18.99       21.20      1.70 o
  -4   3   9        2.17        1.58      0.84 o
  -3   3   9       46.82       48.28      2.03 o
  -2   3   9       41.91       43.26      1.60 o
  -1   3   9       68.77       69.56      2.03 o
   0   3   9       20.31       20.63      1.28 o
   1   3   9       53.77       54.57      2.35 o
   2   3   9       52.13       51.34      2.31 o
   3   3   9      266.00      260.14      8.84 o
   4   3   9       47.16       49.96      3.01 o
   5   3   9       36.52       36.81      4.15 o
   6   3   9        3.58        3.19      0.97 o
  -3   4   9       23.90       23.88      1.55 o
  -2   4   9       51.95       50.54      2.98 o
  -1   4   9       86.18       81.25      2.88 o
   0   4   9       18.74       20.02      1.64 o
   1   4   9       11.88       12.33      1.12 o
   2   4   9        1.31        1.00      0.76 o
   3   4   9       76.86       74.86      2.92 o
   4   4   9       90.69       84.95      5.02 o
   5   4   9       18.37       16.32      1.49 o
   6   4   9        2.34        2.38      0.95 o
  -3   5   9        0.34        0.45      0.79 o
  -2   5   9       38.86       39.46      3.09 o
  -1   5   9       45.27       45.58      1.66 o
   0   5   9       62.82       58.10      1.86 o
   1   5   9       32.17       33.80      1.40 o
   2   5   9       54.55       55.69      1.79 o
   3   5   9       71.21       68.17      3.14 o
   4   5   9      131.24      128.95      4.22 o
   5   5   9       62.18       57.36      3.62 o
   6   5   9        8.83        6.44      1.69 o
  -2   6   9       16.79       13.14      1.28 o
  -1   6   9       68.84       68.94      2.14 o
   0   6   9      102.86       97.76      2.62 o
   1   6   9       60.78       60.70      2.03 o
   2   6   9      114.22      114.17      2.87 o
   3   6   9       23.91       24.99      3.06 o
   4   6   9       55.33       55.16      2.56 o
   5   6   9       18.12       18.86      2.34 o
   6   6   9       30.15       30.78      2.85 o
  -1   7   9        5.61        6.55      1.07 o
   0   7   9       42.66       43.51      2.27 o
   1   7   9        4.92        4.85      0.79 o
   2   7   9       16.32       16.10      1.12 o
   3   7   9       18.24       15.26      1.55 o
   4   7   9       28.51       27.78      1.95 o
   5   7   9       45.36       43.08      3.33 o
   0   8   9       12.67       13.07      1.57 o
   1   8   9       48.12       50.86      1.92 o
   2   8   9        1.03       -0.59      0.91 o
   3   8   9       53.19       57.60      2.80 o
   4   8   9       30.96       34.81      3.14 o
  -2  -2  10       17.87       22.14      2.70 o
  -1  -2  10       20.16       21.48      1.86 o
   0  -2  10       13.27       15.15      2.18 o
   1  -2  10        3.95        2.48      1.02 o
   2  -2  10        9.95       10.92      1.44 o
  -3  -1  10       56.08       55.41      3.91 o
  -2  -1  10       50.53       50.29      2.57 o
  -1  -1  10        8.53        7.20      1.22 o
   0  -1  10       19.23       17.57      1.61 o
   1  -1  10       26.20       26.58      1.97 o
   2  -1  10       13.92       12.59      1.46 o
   3  -1  10       34.33       26.97      2.77 o
   4  -1  10       17.89       12.35      2.10 o
  -3   0  10       29.15       33.48      3.11 o
  -2   0  10       22.55       21.56      1.82 o
  -1   0  10       11.56       11.72      1.41 o
   0   0  10       20.57       19.22      1.67 o
   1   0  10      100.86      104.65      4.23 o
   2   0  10       56.99       56.94      3.44 o
   3   0  10       28.20       28.24      3.15 o
   4   0  10       31.11       31.45      2.94 o
  -3   1  10       27.61       30.68      2.92 o
  -2   1  10       17.00       17.67      3.40 o
  -1   1  10       12.79       12.02      1.39 o
   0   1  10       22.66       24.71      1.80 o
   1   1  10       21.34       19.62      1.67 o
   2   1  10       67.30       63.30      2.75 o
   3   1  10        0.70        0.02      0.81 o
   4   1  10        9.31        5.77      1.62 o
   5   1  10        7.52        7.65      1.83 o
  -3   2  10       34.05       34.98      2.16 o
  -2   2  10       49.92       54.90      3.71 o
  -1   2  10       36.44       44.00      2.30 o
   0   2  10       23.46       23.19      1.75 o
   1   2  10       10.70       11.67      1.34 o
   2   2  10       31.70       32.93      3.10 o
   3   2  10       38.02       35.93      3.86 o
   4   2  10        3.89        3.47      1.45 o
   5   2  10       22.42       15.56      2.20 o
  -3   3  10       64.75       67.04      2.57 o
  -2   3  10      113.50      119.33      5.72 o
  -1   3  10      138.23      144.02      3.46 o
   0   3  10       42.34       42.15      2.23 o
   1   3  10       58.30       54.83      2.51 o
   2   3  10       21.80       22.44      1.71 o
   3   3  10       72.68       70.50      3.63 o
   4   3  10       17.92       13.07      2.05 o
   5   3  10       14.50       13.10      2.03 o
  -2   4  10       59.71       61.15      2.43 o
  -1   4  10       42.97       41.15      1.66 o
   0   4  10       33.50       33.20      1.53 o
   1   4  10       43.66       45.88      3.71 o
   2   4  10       33.67       33.80      2.01 o
   3   4  10       36.66       36.10      2.08 o
   4   4  10       34.95       34.06      2.89 o
   5   4  10       30.06       31.74      2.82 o
  -2   5  10        1.86        0.30      0.84 o
  -1   5  10       20.64       22.21      1.36 o
   0   5  10       33.89       33.98      1.50 o
   1   5  10       57.39       62.16      2.00 o
   2   5  10       90.11       95.00      3.55 o
   3   5  10       29.20       30.17      1.99 o
   4   5  10       21.74       20.84      2.46 o
   5   5  10        4.60        5.04      1.57 o
  -1   6  10       13.13       13.01      1.32 o
   0   6  10       51.58       53.13      1.99 o
   1   6  10        8.85        8.22      0.93 o
   2   6  10       88.25       92.71      3.97 o
   3   6  10       22.25       24.86      2.88 o
   4   6  10       14.01       13.65      2.17 o
   5   6  10        0.69        1.81      1.42 o
   0   7  10       14.93       17.07      2.56 o
   1   7  10       25.04       25.23      1.44 o
   2   7  10       23.24       22.13      1.93 o
   3   7  10      138.86      138.62      4.78 o
   4   7  10       41.75       44.65      3.52 o
   0  -1  11       17.73       18.12      1.81 o
   1  -1  11       20.87       21.74      1.92 o
  -1   0  11        6.72        5.22      1.21 o
   0   0  11        9.37        9.07      1.39 o
   1   0  11       35.76       32.49      3.62 o
   2   0  11       44.55       45.34      2.49 o
   3   0  11        8.22       11.87      2.24 o
  -1   1  11        0.52        0.40      0.93 o
   0   1  11       15.69       17.86      2.13 o
   1   1  11       37.86       38.11      3.20 o
   2   1  11      100.17       99.41      3.78 o
   3   1  11       36.06       33.53      3.11 o
  -1   2  11        8.52       11.60      1.48 o
   0   2  11       19.04       22.74      4.81 o
   1   2  11       46.57       46.53      2.52 o
   2   2  11       33.29       36.20      4.10 o
   3   2  11       46.46       41.61      2.35 o
   4   2  11       14.04       13.39      2.24 o
  -1   3  11       34.19       35.20      2.23 o
   0   3  11       16.32       13.88      1.54 o
   1   3  11       13.20       14.05      1.69 o
   2   3  11        0.45       -0.94      0.89 o
   3   3  11        5.26        5.94      1.80 o
   4   3  11       12.43       12.01      2.15 o
  -1   4  11       40.37       45.44      2.17 o
   0   4  11       10.55        9.87      1.40 o
   1   4  11       18.96       20.54      1.81 o
   2   4  11       14.58       15.49      1.60 o
   3   4  11       14.32       16.05      2.50 o
   4   4  11       25.10       21.88      2.63 o
   0   5  11       29.75       32.33      1.61 o
   1   5  11       24.65       23.08      2.73 o
   2   5  11      101.57      103.20      3.89 o
   3   5  11       18.16       17.38      1.71 o
   4   5  11       18.82       17.44      2.44 o
   1   6  11        9.89       10.04      1.47 o
   2   6  11       41.31       42.06      2.47 o
   3   6  11       33.14       37.23      3.52 o
 
